# Supplementary material for: Gallic acid attenuates diabetic cardiomyopathy by inhibiting ferroptosis and protecting mitochondria via the TSPO/FTMT pathway
Source: Front Pharmacol. 2025 Dec 3;16:1661144. doi: 10.3389/fphar.2025.1661144 (PMC12708275; doi:10.3389/fphar.2025.1661144)
Supplement: Supplementary file 1 [file Table2.xlsx]

## Sheet: Sheet1
Figure Panel	Number of Groups	Normality Assumption Met (Shapiro-Wilk)
Figure 1A	5	5/5 (100%)
Figure 1B	5	5/5 (100%)
Figure 1C	5	5/5 (100%)
Figure 1D	5	5/5 (100%)
Figure 1G	5	5/5 (100%)
Figure 1H	5	5/5 (100%)
Figure 1I	5	5/5 (100%)
Figure 1J	5	5/5 (100%)
Figure 2B	8	8/8 (100%)
Figure 2C	9	8/9 (89%)
Figure 4A	4	4/4 (100%)
Figure 4B	4	4/4 (100%)
Figure 4C	4	4/4 (100%)
Figure 4D	4	4/4 (100%)
Figure 4F	4	4/4 (100%)
Figure 4G	4	4/4 (100%)
Figure 4I	4	4/4 (100%)
Figure 4J	4	4/4 (100%)
Figure 4K	4	4/4 (100%)
Figure 5A	3	3/3 (100%)
Figure 5B	3	3/3 (100%)
Figure 5C	3	3/3 (100%)
Figure 5D	3	3/3 (100%)
Figure 5E	3	3/3 (100%)
Figure 5G	3	3/3 (100%)
Figure 6C	8	8/8 (100%)
Figure 6D	8	8/8 (100%)
Figure 7B	5	5/5 (100%)
Figure 7C	5	5/5 (100%)
Figure 7D	5	5/5 (100%)
Figure 7E	5	4/5 (80%)
Figure 7F	5	5/5 (100%)
Figure 7I	5	5/5 (100%)
Figure 7J	5	5/5 (100%)
Figure 7L	5	5/5 (100%)
Figure 7M	5	5/5 (100%)
Figure 7N	5	5/5 (100%)
Figure 7P	5	5/5 (100%)
Figure 7Q	5	5/5 (100%)
Figure 7R	5	5/5 (100%)
Supplementary figure 1	6	6/6 (100%)
Supplementary figure 2A	9	9/9 (100%)
Supplementary figure 2B	9	9/9 (100%)
Supplementary figure 2C	9	9/9 (100%)
Supplementary figure 3A	8	8/8 (100%)
Supplementary figure 3B	8	8/8 (100%)
Supplementary figure 4B	3	3/3 (100%)
Supplementary figure 4C	3	3/3 (100%)
Supplementary figure 4D	3	3/3 (100%)
Supplementary figure 4E	3	3/3 (100%)
Supplementary figure 4F	3	3/3 (100%)
