# Supplementary material for: Gallic acid attenuates diabetic cardiomyopathy by inhibiting ferroptosis and protecting mitochondria via the TSPO/FTMT pathway
Source: Front Pharmacol. 2025 Dec 3;16:1661144. doi: 10.3389/fphar.2025.1661144 (PMC12708275; doi:10.3389/fphar.2025.1661144)
Supplement: Supplementary file 7 [file Table1.xlsx]

## Sheet: Sheet1
Ferroptosis targets	Heart targets	GA targets	Mitochondria targets	Diabetes targets			Ferroptosis targets	Mitochondria targets
GPX4	NKX2-5	AKR1D1	ABCB6	ABCC8			GPX4	ABCB6
AIFM2	SCN5A	FASN	ACADSB	GCK			AIFM2	ACADSB
HEPFAL	TRPM4	RARB	ACAT1	HNF1A			HEPFAL	ACAT1
SLC7A11	PRKAG2	ALB	AGMAT	INS			SLC7A11	AGMAT
NFE2L2	GATA4	INS	AIFM1	KCNJ11			NFE2L2	AIFM1
LINC00336	TBX5	FADS2	AK2	HNF4A			LINC00336	AK2
ACSL4	GYS1	APOB	ALDH6A1	WFS1			ACSL4	ALDH6A1
LINC00472	GATA6	TP53	ATOX1	HNF1B			LINC00472	ATOX1
TP53	LMNA	CAT	ATP13A3	INSR			TP53	ATP13A3
TMEM164	JAG1	XDH	ATP1B1	PDX1			TMEM164	ATP1B1
MIR7-3HG	HAND1	PTGS2	ATP1B3	ACE			MIR7-3HG	ATP1B3
PVT1	MYH6	ACP1	ATP5F1B	AVPR2			PVT1	ATP5F1B
TFRC	B3GAT3	LDLR	ATP5F1C	NEUROD1			TFRC	ATP5F1C
HMOX1	GJA1	TNF	ATP5F1E	PAX4			HMOX1	ATP5F1E
FTH1	MYH7	SLC16A1	ATP5MC1	AVP			FTH1	ATP5MC1
GABPB1-AS1	TBX20	PIK3CA	ATP5MC2	AQP2			GABPB1-AS1	ATP5MC2
MIR522	MYBPC3	TAT	ATP5MC3	GLIS3			MIR522	ATP5MC3
NCOA4	TTN	AKT1	ATP5ME	PPARG			NCOA4	ATP5ME
SCARNA5	MYL2	MMP2	ATP5MF	INS-IGF2			SCARNA5	ATP5MF
H19	ACE	MMP9	ATP5MG	KLF11			H19	ATP5MG
SOD2-OT1	NOTCH1	UGT1A1	ATP5PB	ENPP1			SOD2-OT1	ATP5PB
DHCR7	RYR2	SOD1	ATP5PD	SLC2A2			DHCR7	ATP5PD
SLC3A2	ZIC3	IL6	ATP5PF	TCF7L2			SLC3A2	ATP5PF
SC5D	TBX1	INSR	ATP5PO	FOXP3			SC5D	ATP5PO
SLC40A1	TNNT2	RAF1	ATP6AP1	AKT2			SLC40A1	ATP6AP1
SLC1A5	NPPA	CASP3	ATP6V1B1	IL6			SLC1A5	ATP6V1B1
SLC39A7	ACTC1	CFTR	ATP6V1C1	IRS1			SLC39A7	ATP6V1C1
HSPB1	HAND2	SLC2A1	ATP6V1D	BLK			HSPB1	ATP6V1D
PCBP2	KCNQ1	CYP3A4	ATP6V1E1	CTLA4			PCBP2	ATP6V1E1
NINJ1	NPPB	PLA2G4A	ATP6V1F	SLC30A8			NINJ1	ATP6V1F
GCLC	NR2F2	HRAS	ATP6V1G1	CEL			GCLC	ATP6V1G1
ALOX15	NKX2-6	APP	ATP8A1	LMNA			ALOX15	ATP8A1
TRIM7	CACNA1C	SRC	AUH	EIF2AK3			TRIM7	AUH
OIP5-AS1	DSP	MAPK1	BCL2	LOC110121471			OIP5-AS1	BCL2
MIR4443	PTPN11	AR	BOP1	CDKAL1			MIR4443	BOP1
NOX4	TAB2	IL1B	CHDH	HFE			NOX4	CHDH
VDAC3	GATA5	PTS	CKMT1B	ZFP57			VDAC3	CKMT1B
PCBP1	WDPCP	NFE2L2	CLPP	SLC19A2			PCBP1	CLPP
BDNF-AS	AFF4	MPO	COQ3	LIPC			BDNF-AS	COQ3
CYBB	TNNI3	EGFR	COX11	AQP5-AS1			CYBB	COX11
KEAP1	CDK13	CYCS	COX17	IER3IP1			KEAP1	COX17
CBS	CHD7	TYR	COX18	RETN			CBS	COX18
YAP1	GDF1	EGF	COX4I1	TFR2			YAP1	COX4I1
GCH1	KCNH2	HSPG2	COX5A	C12orf43			GCH1	COX5A
IREB2	DES	MAP2K1	COX5B	LOC126862549			IREB2	COX5B
SAT1	PKP2	BCL2	COX6A1	ADIPOQ			SAT1	COX6A1
MIR6852	NODAL	EP300	COX6B1	PTF1A			MIR6852	COX6B1
PRNP	ELN	GSR	COX6C	VEGFA			PRNP	COX6C
AKR1C3	HCN4	G6PD	COX7A1	IGF2BP2			AKR1C3	COX7A1
STEAP3	DMD	STAT3	COX7A2	PTPN22			STEAP3	COX7A2
CP	SMAD2	BDNF-AS	COX7A2L	TNF			CP	COX7A2L
NOX1	APOB	PTGS1	COX7B	RFX6			NOX1	COX7B
LPCAT3	TTR	ABCC2	COX7B2	SLC2A4			LPCAT3	COX7B2
PLXNB2	FLNC	PLA2G2A	COX7C	IL2RA			PLXNB2	COX7C
AKR1C1	TPM1	IGF1R	COX8A	IRS2			AKR1C1	COX8A
MAP1LC3B	PLN	CES1	CP	PPP1R3A			MAP1LC3B	CP
CISD1	ADRB1	CXCL8	CPT1A	MTNR1B			CISD1	CPT1A
AKR1C2	SMAD6	CTNS	CRAT	PVT1			AKR1C2	CRAT
SYNPR-AS1	GJA5	MYC	CRYZ	TBC1D4			SYNPR-AS1	CRYZ
LINC01770	SOS1	ABCB1	CRYZL1	CAPN10			LINC01770	CRYZL1
SLC39A8	BMPR2	FAS	CYB5A	APPL1			SLC39A8	CYB5A
ACSL1	RAF1	JUN	CYC1	TGFBR2			ACSL1	CYC1
POR	ABL1	CRP	CYP27A1	PON1			POR	CYP27A1
SCD	LOC110121269	CASP8	DAP3	GATA6			SCD	DAP3
ATF4	KCNJ5	CYP2C19	DBT	PTPN1			ATF4	DBT
ACSL3	CITED2	UCP2	DCTN6	NKX2-2			ACSL3	DCTN6
HIF1A	FBN1	MAPK14	DECR1	PLAGL1			HIF1A	DECR1
LCN2	PIGL	BRCA1	DIABLO	GCGR			LCN2	DIABLO
TRIM26	BRAF	CYP1A2	DLD	UCP2			TRIM26	DLD
BECN1	RBM20	CASP9	DUT	CP			BECN1	DUT
FTMT	LDLR	ESR1	ECHS1	PLIN1			FTMT	ECHS1
CERNA3	LDB3	CTNNB1	ECI1	LEP			CERNA3	ECI1
PHKG2	LAMP2	MAPK3	FDXR	WRN			PHKG2	FDXR
TXNRD1	RERE	CYP1A1	FH	NIDDM4			TXNRD1	FH
MAP1LC3C	KCNJ2	GSTP1	FIBP	GCG			MAP1LC3C	FIBP
SLC11A2	ANK2	MAPT	GATD3	ALB			SLC11A2	GATD3
TUG1	MYH11	CYP2E1	GCAT	RBPJ			TUG1	GCAT
SIRT3	MYL3	NOS3	GCDH	HHEX			SIRT3	GCDH
FTL	MAP2K1	BAX	GIMAP5	HLA-DQB1			FTL	GIMAP5
METTL3	CASQ2	UGT2B7	GLUD1	MIR126			METTL3	GLUD1
NQO1	LZTR1	TGFB2	GOT2	APOE			NQO1	GOT2
VDAC2	MHRT	HMOX1	GPD2	MAPK8IP1			VDAC2	GPD2
MAP1LC3A	SCN1B	AIFM1	GPX4	MT-TL1			MAP1LC3A	GPX4
CHMP6	FLNA	IGFBP3	GRPEL2	AGT			CHMP6	GRPEL2
OTUB1	KCNA5	CCL2	GSR	IL6-AS1			OTUB1	GSR
DPP4	IL6	BDNF	GSTO1	LOC126859963			DPP4	GSTO1
FUNDC1	ZFPM2	GJA1	GSTZ1	RBPJL			FUNDC1	GSTZ1
KRAS	TTN-AS1	MMP13	HAX1	ADRA2A			KRAS	HAX1
CTH	DSG2	PRKCA	HCCS	NEUROG3			CTH	HCCS
SQSTM1	MAP2K2	UGT1A9	HINT2	HMGA1			SQSTM1	HINT2
ATG5	KCNE1	ATM	HMGCS2	TNDM			ATG5	HMGCS2
ATG7	TBX4	FOS	HSCB	MAFA			ATG7	HSCB
PARK7	ACTN2	G6PC1	HSD17B10	APOB			PARK7	HSD17B10
STAT3	ABCC9	BCHE	IDH2	GAS5			STAT3	IDH2
GAS5	FOXH1	COMT	KARS1	SOD2			GAS5	KARS1
NEDD4L	RIT1	HIF1A	LONP1	GPD2			NEDD4L	LONP1
HSPA5	MAPK1	PARP1	LRPPRC	MEG3			HSPA5	LRPPRC
CHAC1	KCNE2	OXA1L	MAOA	MIR29A			CHAC1	MAOA
EP300	EDN1	MAPK8	MCAT	AGPAT2			EP300	MCAT
FBXW7	ACADVL	GAPDH	MCCC2	CDKN2B-AS1			FBXW7	MCCC2
BACH1	GAA	EPO	MCEE	AKR1B1			BACH1	MCEE
SNHG16	HRAS	NR3C1	MIPEP	HLA-DQA1			SNHG16	MIPEP
HMGB1	CAV3	MB	MRPL11	IAPP			HMGB1	MRPL11
HULC	KRAS	PTEN	MRPL12	STAT3			HULC	MRPL12
TF	SHOC2	ERBB2	MRPL13	SOCS1			TF	MRPL13
MIR93	FABP3	CDKN1A	MRPL18	AIRE			MIR93	MRPL18
SOCS1	LPL	GLYAT	MRPL27	CRP			SOCS1	MRPL27
METTL14	MIR21	CERNA3	MRPL3	SUMO4			METTL14	MRPL3
FABP4	APOE	ODC1	MRPL32	LPL			FABP4	MRPL32
SESN2	APOA1	ELN	MRPL36	DNAJC3			SESN2	MRPL36
WWTR1	BMP2	SOD2	MRPL40	EPO			WWTR1	MRPL40
ALKBH5	KCND3	FGF2	MRPL42	HLA-DRB1			ALKBH5	MRPL42
LINC01614	JUP	PIK3CG	MRPL45	PCBD1			LINC01614	MRPL45
FANCD2	ANKRD1	CDK4	MRPL49	IGF1			FANCD2	MRPL49
LINC01224	CACNB2	CD4	MRPS15	PIK3R1			LINC01224	MRPS15
S100A4	CSRP3	IL1A	MRPS16	LIPE			S100A4	MRPS16
MDM2	AGTR1	CDK1	MRPS17	SPINK1			MDM2	MRPS17
YTHDF2	ABCC8	HMBS	MRPS18A	LOC110121472			YTHDF2	MRPS18A
PRKAA1	ABCA1	PON1	MRPS18B	GAD2			PRKAA1	MRPS18B
STING1	H19	PCNA	MRPS18C	IL1RN			STING1	MRPS18C
MIR494	TAFAZZIN	BRCA2	MRPS28	PTPRN			MIR494	MRPS28
FASN	TCAP	NOS2	MRPS30	GLUD1			FASN	MRPS30
SNHG7	TRDN	VWF	MRPS33	MT-TE			SNHG7	MRPS33
HELLS	ENG	ABCC1	MRPS36	APOA1			HELLS	MRPS36
ZEB1	MYL4	TERT	MTHFD2	CISD2			ZEB1	MTHFD2
MIR27A	CRELD1	VEGFA	MTRR	BSCL2			MIR27A	MTRR
NEAT1	GLA	SLC2A4	MTX2	AGER			NEAT1	MTX2
TIMP1	JPH2	IL18	NDUFA1	MIR125A			TIMP1	NDUFA1
LUCAT1	NOTCH2	ACE	NDUFA10	LEPR			LUCAT1	NDUFA10
TRC-GCA24-1	TGFB1	ICAM1	NDUFA12	ALMS1			TRC-GCA24-1	NDUFA12
MIR375	FOXF1	CDK2	NDUFA3	MTHFR			MIR375	NDUFA3
ARHGEF26-AS1	CD36	SULT1A3	NDUFA4	HFE-AS1			ARHGEF26-AS1	NDUFA4
SP1	PRKD1	UGT1A10	NDUFA5	MIR21			SP1	NDUFA5
LINC00665	TNF	SPP1	NDUFA6	NOS3			LINC00665	NDUFA6
TRIM21	SOS2	UGT1A6	NDUFA7	EIF2AK3-AS1			TRIM21	NDUFA7
ATL1	PPP1CB	KNG1	NDUFA8	OAS1			ATL1	NDUFA8
TRA-TGC7-1	ACTB	PLG	NDUFA9	TGFB1			TRA-TGC7-1	NDUFA9
MYC	FLT4	CDKN2A	NDUFAB1	DPP4			MYC	NDUFAB1
HNF4A	TMEM43	TYMP	NDUFAF1	LINC01370			HNF4A	NDUFAF1
ATF3	NRAS	DDIT3	NDUFB1	SELP			ATF3	NDUFB1
BMAL1	DNAH9	CDH1	NDUFB10	MIR29C			BMAL1	NDUFB10
MIR214	MYPN	ELANE	NDUFB2	HYMAI			MIR214	NDUFB2
SYVN1	PITX2	CSNK2A1	NDUFB3	HADH			SYVN1	NDUFB3
SNHG14	CBL	CSN1S1	NDUFB4	SLC29A3			SNHG14	NDUFB4
IL6	CRP	CCND1	NDUFB5	GATA4			IL6	NDUFB5
PRDX6	GJC1	HSPA5	NDUFB6	FOXA2			PRDX6	NDUFB6
STUB1	REN	PLAU	NDUFB8	FABP2			STUB1	NDUFB8
USP14	SLC25A4	UGT1A8	NDUFB9	ITPR3			USP14	NDUFB9
SND1	CDKN2B-AS1	IL2	NDUFC1	PAX6			SND1	NDUFC1
VDAC1	RYR1	MMP1	NDUFC2	FTO			VDAC1	NDUFC2
MIR133B	TNNC1	SOD2-OT1	NDUFS2	CAT			MIR133B	NDUFS2
FDFT1	DSC2	HGF	NDUFS3	SERPINE1			FDFT1	NDUFS3
ACSL5	NOS3	ANXA5	NDUFS4	KCNQ1			ACSL5	NDUFS4
COQ2	VCL	CAV1	NDUFS5	NPHS1			COQ2	NDUFS5
FZD7	CBS	NFKB1	NDUFS6	HAMP			FZD7	NDUFS6
PSMA3-AS1	EMD	SELP	NDUFS8	UMOD			PSMA3-AS1	NDUFS8
SOCS2	TGFB3	SERPINE1	NDUFV1	MC4R			SOCS2	NDUFV1
PROM2	BAG3	UGT1A3	NDUFV2	GAD1			PROM2	NDUFV2
TMPO-AS1	CTNNA3	IL2RA	NFS1	CDKN2A			TMPO-AS1	NFS1
LINC01503	TGFB2	MAPK10	NIPSNAP1	STAT1			LINC01503	NIPSNAP1
SNHG1	AGT	SP1	NME4	NLRP3			SNHG1	NME4
DHODH	INS	ADCY10	NQO1	TH			DHODH	NQO1
IGF2BP3	KMT2D	PTPN1	NT5M	GLP1R			IGF2BP3	NT5M
OTUD6B-AS1	CORIN	PLAT	OXCT1	SLC17A5			OTUD6B-AS1	OXCT1
TIGAR	CALM3	BCL2L1	PCCB	PRKAG2			TIGAR	PCCB
TRU-TCA1-1	MRAS	CYP2A6	PCK2	MVCD7			TRU-TCA1-1	PCK2
LINC01857	MYOZ2	CYP3A5	PDHA1	PSMA3			LINC01857	PDHA1
SNORD15A	TLL1	POMC	PDHB	PRMT7			SNORD15A	PDHB
TNF	PON1	PLCG1	PDHX	CCL2			TNF	PDHX
MIR497	TBX3	UGT1A7	PDK3	MALAT1			MIR497	PDK3
MIAT	DTNA	TIMP1	PDP1	CETP			MIAT	PDP1
EZH2	ISL1	ACE2	PPIF	C3			EZH2	PPIF
MTOR	TFAP2B	NFKBIA	PRDX5	MIR206			MTOR	PRDX5
PDIA4	KCNJ8	CD40	PTRH2	IDDM4			PDIA4	PTRH2
HMGCR	GJD2-DT	HMGB1	SCO1	CIDEC			HMGCR	SCO1
FTMT	AKAP9	H19	SCO2	NIDDM2			FTMT	SCO2
GSS	COL1A1	SELE	SCP2	APOC3			GSS	SCP2
SLC39A14	SMAD3	EDN1	SDHB	CCR5			SLC39A14	SDHB
GCLM	SMAD4	GLI3	SEC61G	LOC126807011			GCLM	SEC61G
SLC38A1	VWF	F3	SFXN2	AHI1-DT			SLC38A1	SFXN2
ACSL6	PRDM16	TPO	SFXN5	IFIH1			ACSL6	SFXN5
CHMP5	CAV1	MET	SLC16A3	IDDM6			CHMP5	SLC16A3
SAT2	SMG9	KLK3	SLC16A5	IDDM11			SAT2	SLC16A5
GRIK1-AS2	MYOT	PRKCD	SLC25A1	IDDM17			GRIK1-AS2	SLC25A1
NAT10	NF1	DNMT1	SLC25A17	IDDM8			NAT10	SLC25A17
RELA	TKT	GATA1	SLC25A19	MIR657			RELA	SLC25A19
BAP1	CRYAB	AKR1C4	SLC25A22	RBP4			BAP1	SLC25A22
NR1H4	ACTA2	CSF2	SLC25A32	SLC5A2			NR1H4	SLC25A32
GOT1	MTHFR	VCAM1	SLC25A39	GHRL			GOT1	SLC25A39
SENP1	GBE1	CSF3	SLC40A1	IDDM15			SENP1	SLC40A1
WTAP	SMARCA4	CDKN1B	SLC9A2	TRMT10A			WTAP	SLC9A2
AURKA	CERS1	ACHE	SLC9A5	SOD1			AURKA	SLC9A5
PTEN	SMAD9	EHMT2	SOD2	YIPF5			PTEN	SOD2
GSK3B	TGFBR2	TNFSF10	SUCLA2	ICAM1			GSK3B	SUCLA2
SIRT1	ADRB2	HDC	SUCLG1	IGF2-AS			SIRT1	SUCLG1
ADAR	MEF2C	AHR	SURF1	PPARGC1A			ADAR	SURF1
USP11	NEXN	PTK2	TFAM	MT-TK			USP11	TFAM
SNHG4	SCN3B	NPY	TIMM10	PARK7			SNHG4	TIMM10
PKM	ACTG1	SHC1	TIMM13	MIR192			PKM	TIMM13
MGST1	GPD1L	MCL1	TIMM17B	IDDM7			MGST1	TIMM17B
LACTB	MIR195	STAT1	TIMM23	MIAT			LACTB	TIMM23
ELAVL1	SGCD	APEX1	TIMM8B	WFDC21P			ELAVL1	TIMM8B
CTNNB1	HEG1	HSPA4	TOMM40	IDDM13			CTNNB1	TOMM40
YWHAE	SLC8A1	PGR	TOMM7	MT-ND1			YWHAE	TOMM7
SREBF1	ACTA1	IL13	TOMM70	DCAF17			SREBF1	TOMM70
TNFAIP3	PLXND1	PRL	TRIM45	PDZRN3-AS1			TNFAIP3	TRIM45
DNMT1	LOC126859827	CCL5	TSFM	MNX1			DNMT1	TSFM
JUN	AGL	SIRT1	TSPO	IL1B			JUN	TSPO
SQLE	SDHA	MIR7-3HG	TUFM	IDDM3			SQLE	TUFM
DUOX1	RRAS2	NPPA	UNG	ZMPSTE24			DUOX1	UNG
IGF2BP1	G6PD	MMP3	UQCR10	MIR17			IGF2BP1	UQCR10
MIRLET7C	FOXC1	BIRC5	UQCR11	CELA2A			MIRLET7C	UQCR11
MIR4668	BMP4	PRKAB1	UQCRB	MEN1			MIR4668	UQCRB
LDHA	PCSK9	SYK	UQCRFS1	AGTR1			LDHA	UQCRFS1
MIR758	MIR210	PITX2	UQCRQ	SLC2A1			MIR758	UQCRQ
IDH2	CALM1	CSNK2A2	VDAC2	ABCA1			IDH2	VDAC2
AR	CALM2	CA1	VDAC3	SLC16A1			AR	VDAC3
PANX1	FHL1	CHEK2	WARS2	IDDM18			PANX1	WARS2
HNRNPC	CPT2	FRAXA	ABI2	CFB			HNRNPC	ABI2
RBMX	MYRF	PYY	ADCY10	CDKN2B			RBMX	ADCY10
PNO1	MIR214	SLC9A1	AMBRA1	MYH9			PNO1	AMBRA1
METTL16	IL10	BACE1	ARFIP2	ADRB3			METTL16	ARFIP2
MIR100HG	FKRP	KRT18	ARHGAP26	MIR155			MIR100HG	ARHGAP26
CCDC144NL-AS1	CHDS1	GNRH1	ATG10	PPARA			CCDC144NL-AS1	ATG10
ARRDC1-AS1	MIB1	TGFA	ATG12	IL10			ARRDC1-AS1	ATG12
APP	CDH2	HSPB1	ATG13	CAV1			APP	ATG13
ALOX5	ABCG8	PDGFRB	ATG14	IDDM23			ALOX5	ATG14
LTF	KCNE3	CHUK	ATG2A	IDDM24			LTF	ATG2A
DPEP1	TGFBR1	RB1	ATG2B	TAB2			DPEP1	ATG2B
HMGCS1	MED13L	LPO	ATG3	MIR34A			HMGCS1	ATG3
H1-2	NAGLU	EGR1	ATG4A	VDR			H1-2	ATG4A
CISD2	CFC1	PDX1	ATG4B	MIR216A			CISD2	ATG4B
H1-3	HFE	NTS	ATG4C	AKT1			H1-3	ATG4C
CST1	COL3A1	TGM2	ATG4D	REN			CST1	ATG4D
MIR129-1	HOTAIR	PLD1	ATG5	IDDMX			MIR129-1	ATG5
MIR429	TP53	KCNJ11	ATG7	PCSK9			MIR429	ATG7
TBK1	FLNC-AS1	PTK2B	ATG9A	BDNF-AS			TBK1	ATG9A
FXN	SCN10A	PRKCE	ATG9B	ITGAM			FXN	ATG9B
GSTM3	TMEM260	CDC25C	ATP13A2	RRAD			GSTM3	ATP13A2
FBLN1	EP300	TOP1	ATP5IF1	IGFBP1			FBLN1	ATP5IF1
H2AX	PPARG	ERVK-6	BECN1	TP53			H2AX	BECN1
GPX3	SCN2B	CYP3A7	BECN2	GCKR			GPX3	BECN2
GSTZ1	APOC3	PTPN6	BNIP3	LDLR			GSTZ1	BNIP3
ZNF350	FXN	UGT2B17	BNIP3L	UCP3			ZNF350	BNIP3L
TRIM59	GLB1	CALR	CAMKK2	MANF			TRIM59	CAMKK2
LINC02605	MIR320A	AGT	CDC37	SOD2-OT1			LINC02605	CDC37
HSPA8	MIR499A	MIR21	CERS1	MIR145			HSPA8	CERS1
HCG18	PLD1	PRKCB	CISD2	TUG1			HCG18	CISD2
SNCA	SNTA1	ESR2	CSNK2A2	HP			SNCA	CSNK2A2
NOTCH2	ACADM	KAT2B	CTSK	SCARB2			NOTCH2	CTSK
YY1	HADHB	UGT1A	CTTN	NAGLU			YY1	CTTN
IRF1	ALB	MGMT	DELE1	NAMPT			IRF1	DELE1
TFR2	KDR	SRD5A2	DNM1L	POLD1			TFR2	DNM1L
CUL4B	CHDS2	POLB	EIF2AK1	APOL1			CUL4B	EIF2AK1
NFE2L1	CHDS3	PGR-AS1	EIF2S1	PCSK1			NFE2L1	EIF2S1
LASTR	CREBBP	PRKCG	FBXL4	IGF2			LASTR	FBXL4
CBSLR	IFNG	PON2	FBXO7	SLC12A3			CBSLR	FBXO7
HOTAIRM1	NAA15	PLCG2	FBXW7	APOA5			HOTAIRM1	FBXW7
LIPE-AS1	MIR208A	HSD3B2	FIS1	MT-TL2			LIPE-AS1	FIS1
LINC01871	NEBL	CDK6	FKBP8	SHBG			LINC01871	FKBP8
AKT1	DYSF	ITIH4	FUNDC1	SST			AKT1	FUNDC1
USP7	ETV2	HBG2	FUNDC2	POMC			USP7	FUNDC2
NEDD4	TSC2	PLCB1	FZD5	WT1			NEDD4	FZD5
CELF2	TNNI3K	PRKCZ	GABARAP	CFTR			CELF2	GABARAP
FMR1	ABCG5	XIAP	GABARAPL1	MIR140			FMR1	GABARAPL1
ANXA3	MLYCD	CGB5	GABARAPL2	EDN1			ANXA3	GABARAPL2
ABCB10	CTF1	GFER	GABARAPL3	H19			ABCB10	GABARAPL3
EMP1	SLC22A5	NAT2	GBA1	LRBA			EMP1	GBA1
ACTB	F2	TIMP2	GSK3A	IGFBP3			ACTB	GSK3A
KRT18	DYNC2H1	KDR	HDAC6	LOC113687175			KRT18	HDAC6
PRDX1	FGF8	IVL	HIF1A	BMP6			PRDX1	HIF1A
ALB	FBN2	EDNRA	HK2	IL18			ALB	HK2
KRT14	POLG	PREP	HTRA2	PAX2			KRT14	HTRA2
EEF1A1	STAT3	SLC8A1	HTT	JAZF1			EEF1A1	HTT
KRT16	NR3C2	SHBG	HUWE1	HBA1			KRT16	HUWE1
KRT6B	COL2A1	CHEK1	IRGM	IFNG			KRT6B	IRGM
MIR23A	LPA	HBG1	LRBA	LCAT			MIR23A	LRBA
MIR34A	NIPBL	NOX4	MAP1LC3A	IGF1R			MIR34A	MAP1LC3A
CYTOR	IRX4	MMP14	MAP1LC3B	NPPB			CYTOR	MAP1LC3B
MIR9-1	LOC126805877	GYPA	MAP1LC3B2	NOTCH2			MIR9-1	MAP1LC3B2
KTN1-AS1	SERPINE1	ELP1	MAP1LC3C	MIR377			KTN1-AS1	MAP1LC3C
PGR-AS1	SHH	PLCB4	MARK2	MIR30E			PGR-AS1	MARK2
LINC00462	LOC126860403	SULT1A1	MFN2	MMP9			LINC00462	MFN2
KRT19	PFHB2	ARNT	MUL1	DUT			KRT19	MUL1
FKBP3	PSEN1	SCARNA5	NIPSNAP2	G6PC2			FKBP3	NIPSNAP2
DLEU1	GYG1	MMP7	NOD2	SLC5A1			DLEU1	NOD2
MIR193A	CACNA2D1	STS	OGT	NPPA			MIR193A	OGT
LINC00324	PRKG1	EPHB2	OPTN	IDE			LINC00324	OPTN
SNHG10	MIR494	ERBB3	PARK7	PTEN			SNHG10	PARK7
LINC01063	MMP3	PTPN3	PARL	RPGRIP1L			LINC01063	PARL
LINC00205	TNFRSF1A	BID	PHB2	VCAM1			LINC00205	PHB2
PIM1	ACAD9	SRD5A1	PINK1	GH1			PIM1	PINK1
SETD7	SLC25A20	HTR3A	PRKN	UCP1			SETD7	PRKN
COPZ1	ATP2A2	RPSA	RB1CC1	BDNF			COPZ1	RB1CC1
MIR1287	PYGM	BAD	RETREG1	ICA1			MIR1287	RETREG1
YTHDF1	FHOD3	FUT7	RIMOC1	LOC129931894			YTHDF1	RIMOC1
MIR326	ABCC6	CSN2	RNF41	EIF2B1			MIR326	RNF41
RMST	TECRL	PRKCH	SLC25A4	ACADS			RMST	SLC25A4
SFTA1P	SCO2	TP73	SLC25A5	SCN9A			SFTA1P	SLC25A5
SLCO4A1-AS1	TBX2	TRC-GCA24-1	SNX30	DYRK1B			SLCO4A1-AS1	SNX30
FADS2	SCN4B	GATA2	SNX7	ADRB2			FADS2	SNX7
APOC1	TSC1	F2RL1	SPATA18	NPHS2			APOC1	SPATA18
SOX15	SLC4A3	UGDH	SPATA33	CPE			SOX15	SPATA33
MIR320A	MIR208B	CDC25A	SQSTM1	PLA2G6			MIR320A	SQSTM1
SNHG17	EYA4	MIR34A	SREBF1	VWF			SNHG17	SREBF1
ENO1	HLA-DRB1	LINC02605	SREBF2	CTNNB1			ENO1	SREBF2
CD274	LOX	KDM4A	STUB1	NPHP1			CD274	STUB1
LAMP2	MEF2A	MIR155	TAFAZZIN	ATM			LAMP2	TAFAZZIN
MIR338	IL1B	NAT1	TIGAR	APOC2			MIR338	TIGAR
PELATON	HEY2	RECQL	TP53	GHR			PELATON	TP53
LINC02446	MIR23A	MIR17	TSC2	MIR26B			LINC02446	TSC2
BBOX1-AS1	COL5A1	CHRM1	UBE2A	G6PC1			BBOX1-AS1	UBE2A
C1RL-AS1	CTNNB1	TYK2	ULK1	NOS2			C1RL-AS1	ULK1
PCSK9	PGM1	PLCD1	ULK2	LEPQTL1			PCSK9	ULK2
CA9	SYNE1	DIO2	ULK3	SELE			CA9	ULK3
GALNT14	PIK3CA	MLN	USP30	CFH			GALNT14	USP30
MIR545	HADHA	PLCB3	USP36	CAVIN1			MIR545	USP36
SIRT6	LAMA4	CTRL	VDAC1	AOC3			SIRT6	VDAC1
DECR1	MIR196A2	LYZ	VPS13C	ACTN4			DECR1	VPS13C
ECH1	RPL5	SULT2B1	VPS13D	LOC127407129			ECH1	VPS13D
MIR425	CHRM2	PLCB2	WDR45	LPA			MIR425	WDR45
MIR424	AGK	TRP-AGG2-5	WDR45B	CD36			MIR424	WDR45B
MYCN	ADIPOQ	DHFR2	WIPI1	MEG8			MYCN	WIPI1
G3BP1	CDK8	F12	WIPI2	IL4			G3BP1	WIPI2
MIR142	MT-LIPCAR	MAP3K1	ATP5F1A	GPT			MIR142	ATP5F1A
LINC01133	MYLK2	TPMT	ATP5F1D	CDKN1C			LINC01133	ATP5F1D
STK11	FKTN	XPO1	COX15	HMOX1			STK11	COX15
PLA2G6	MMP2	FUT4	COX6A2	CFI			PLA2G6	COX6A2
APEX1	ALPK3	TUBA1B	DMAC2L	TNFRSF11B			APEX1	DMAC2L
HNRNPD	F7	CHRM3	MT-ATP6	CXCL8			HNRNPD	MT-ATP6
MIR188	ESR1	PTPRU	MT-ATP8	EIF2S3			MIR188	MT-ATP8
HNRNPM	ACVRL1	CSF3R	MT-CO1	GGT1			HNRNPM	MT-CO1
HSPA9	CHDT3	KDM2A	MT-CO2	DGKE			HSPA9	MT-CO2
ZNF667-AS1	KCND2	GLI1	MT-CO3	CACNA1D			ZNF667-AS1	MT-CO3
ASCL4	MIR145	PLCE1	MT-CYB	NPY			ASCL4	MT-CYB
MAPT-AS1	RPL3L	DYRK1A	MT-ND1	SLC40A1			MAPT-AS1	MT-ND1
VIM	PTEN	BAZ2B	MT-ND2	MME			VIM	MT-ND2
ATP5F1A	CAPN15	PTAFR	MT-ND3	LOC130061383			ATP5F1A	MT-ND3
ATP5F1B	ADM	RGS4	MT-ND4	CNOT1			ATP5F1B	MT-ND4
PCBP3	B4GALT7	PWAR1	MT-ND4L	BGLAP			PCBP3	MT-ND4L
IGKC	LEFTY2	YWHAB	MT-ND5	HNRNPUL2-BSCL2			IGKC	MT-ND5
IGHG4	CETP	MPIG6B	MT-ND6	ITCH			IGHG4	MT-ND6
MIR655	ARSB	PLCD4	NDUFA11	MTOR			MIR655	NDUFA11
EGFR	PRKAR1A	KDM4E	NDUFA13	MLKL			EGFR	NDUFA13
CEPT1	MKKS	HULC	NDUFA2	EYA1			CEPT1	NDUFA2
FSCN1	PUF60	GHSR	NDUFB7	ADIPOR1			FSCN1	NDUFB7
MIR141	MB	ENDOG	NDUFS1	COQ2			MIR141	NDUFS1
IFITM9P	BCOR	MIR33A	NDUFS7	LTA			IFITM9P	NDUFS7
TGFBR1	IGF1	CASP14	NDUFV3	SIRT1			TGFBR1	NDUFV3
XRCC6	CPT1A	SRD5A3	SDHA	HLA-B			XRCC6	SDHA
PTBP1	BMPR1A	PDCD6IP	SDHC	TREX1			PTBP1	SDHC
CCT3	SOD1	NFE2	SDHD	CDC123			CCT3	SDHD
ATM	TWNK	EGLN2	SLC25A14	PTPRN2			ATM	SLC25A14
SKP2	KCNE5	KRT17	SLC25A27	SCARB1			SKP2	SLC25A27
ATG16L1	VKORC1	MIR33B	SLC25A6	CST3			ATG16L1	SLC25A6
ZFP36	PLOD1	PDE3B	UCP1	TLR4			ZFP36	UCP1
MIR181D	CHDS4	MC1R	UCP2	MIR146A			MIR181D	UCP2
MYLK-AS1	CHDS8	MAP3K14	UCP3	FLT1			MYLK-AS1	UCP3
MEF2C	CHDS9	CTNS-AS1	UQCRC1	TTR			MEF2C	UQCRC1
VIRMA	BMP7	SQLE	UQCRC2	HIF1A			VIRMA	UQCRC2
MIR373	MYLK	ENOX2	UQCRH	GNAS			MIR373	UQCRH
NCK1-DT	CLIC2	PCAT1	ACTR10	KCNJ5			NCK1-DT	ACTR10
SCARNA22	ATM	COIL	AGBL4	ACP1			SCARNA22	AGBL4
MIR507	TRIM63	NFATC2	AGTPBP1	PIK3CA			MIR507	AGTPBP1
CKB	PON2	CCL26	ARMC1	TF			CKB	ARMC1
CDO1	CST3	HTN3	ARMCX3	CAMK1D			CDO1	ARMCX3
FAM120A	GBA1	FKBP4	ATCAY	NIDDM3			FAM120A	ATCAY
H2AC1	SGCA	HSPB2	ATP2A1	CCN2			H2AC1	ATP2A1
TGFB1	SOD2	MIR146B	BHLHA15	ADAMTS9			TGFB1	BHLHA15
TLR4	LEP	TEP1	BRAT1	CTRC			TLR4	BRAT1
NF2	PTCH1	TLK1	C21orf62	TRIM8			NF2	C21orf62
SUMO1	EFEMP2	PSMD9	CLUH	GIP			SUMO1	CLUH
ADCY10	CYP11B2	HYOU1	FEZ1	TRPC6			ADCY10	FEZ1
POLE2	ITGB3	MLNR	HAP1	PDSS2			POLE2	HAP1
APOL3	ACE2	AMY1A	HSBP1	MIR375			APOL3	HSBP1
CRMA	EVC2	TRPC5	KAT2A	DOCK8			CRMA	KAT2A
RPL5	MIR17	IER3	KIF5B	PLAT			RPL5	KIF5B
SSBP1	IDUA	PZP	KIFBP	PRKCB			SSBP1	KIFBP
PDIA6	PDGFRA	TRP-AGG2-6	FTMT	CYBA			PDIA6	FTMT
LINC03122	ILK	LMOD1	LRRK2	PRKAA1			LINC03122	LRRK2
MIR155HG	UPF1	MIR421	MAP1B	COL4A3			MIR155HG	MAP1B
LINC00968	ALMS1	GABPA	MAP1S	COG2			LINC00968	MAP1S
ERBB2	XDH	ERF	MAPT	CASR			ERBB2	MAPT
STAT1	CFTR	LOC111365141	MARK1	HMGCR			STAT1	MARK1
CTSB	THBD	RGS10	MEF2A	ANGPTL8			CTSB	MEF2A
MAPK3	PSEN2	MIR518B	MFN1	PIK3CG			MAPK3	MFN1
CDC25A	KCNJ11	BNIP1	MGARP	HLA-A			CDC25A	MGARP
ATF2	COL5A2	CLRN3	MSTO1	ST3GAL4			ATF2	MSTO1
PITX2	SDHD	RHOG	MTM1	HSPD1			PITX2	MTM1
PAX8	SETBP1	TAS2R39	MYO19	CBS			PAX8	MYO19
BGN	INSR	EML1	NECTIN2	FGF21			BGN	NECTIN2
GDF15	PFKM	TAS2R5	NEFL	PPARGC1B			GDF15	NEFL
MFGE8	PPARGC1A	RGS14	OPA1	STK11			MFGE8	OPA1
RACK1	LOC119369037	TRL-TAG1-1	PKD1	ACE2			RACK1	PKD1
ANKRD1	AGTR2	RAB13	PLIN5	PRL			ANKRD1	PLIN5
SCUBE3	LOC129999660	MIR2113	RHOT1	PON2			SCUBE3	RHOT1
PRMT6	MIR155	FMR1-AS1	RHOT2	CR2			PRMT6	RHOT2
RPL7	CKM	CA2	SLC4A5	CXCL10			RPL7	SLC4A5
ARHGAP6	SYNE2	CA7	SPAST	NPHP4			ARHGAP6	SPAST
RPS3A	MT-CYB	CA3	SYBU	FABP4			RPS3A	SYBU
FHOD1	KDM6A	CA6	TLE6	FGF2			FHOD1	TLE6
TRIM54	EPHB4	CA12	TRAK1	PRKAA2			TRIM54	TRAK1
MIR30E	PRKACA	CA14	TRAK2	SLC30A10			MIR30E	TRAK2
MIR122	NSD1	CA9	UBB	IL2			MIR122	UBB
ZEB1-AS1	LGALS3	CA4	UCHL1	SORD			ZEB1-AS1	UCHL1
MIR372	EDNRA	CA5B	UXT	CYP19A1			MIR372	UXT
MIR4465	CX3CR1	CA5A	ZBED3	CD2AP			MIR4465	ZBED3
PTGES2-AS1	HADH	CA13	ABL1	PNPLA2			PTGES2-AS1	ABL1
LINC01436	SDHB	LDHA	BAD	PCK1			LINC01436	BAD
MIR1273C	IDH2	LDHB	BAK1	SOX2			MIR1273C	BAK1
KDM4A	DNAJC19	TTR	BAX	EXT2			KDM4A	BAX
IDH1	HLA-B	ALK	BBC3	PGR-AS1			IDH1	BBC3
GJA1	FHL2	GPR35	BCL2L1	IL17A			GJA1	BCL2L1
PRKCB	CDKN2A	AKR1C3	BCL2L11	ATF6			PRKCB	BCL2L11
MYB	GRK2	DAO	BID	IGFBP2			MYB	BID
CAV1	TRAF7	AURKB	CASP2	MFN2			CAV1	CASP2
IRF8	SGCB	NEK2	CASP3	SMARCAL1			IRF8	CASP3
APOH	DNAH8	AXL	CFL2	B2M			APOH	CFL2
FCN3	APOA5	AKR1C2	CLIC4	PLA2G7			FCN3	CLIC4
HAMP	COL1A2	AKR1C1	CPT2	MIA3			HAMP	CPT2
USF1	TMEM70	FYN	GCK	SREBF1			USF1	GCK
CD276	FOXC2	LCK	GSK3B	HJV			CD276	GSK3B
MBTPS1	CACNA1D	CNR2	GZMA	GNAS-AS1			MBTPS1	GZMA
HDLBP	NUP155	POLA1	GZMB	BMP2			HDLBP	GZMB
SLC47A1	PNPLA2	ERN1	H1-2	GLI2			SLC47A1	H1-2
OTUD5	ALDH2	MVD	MAPK8	MUC1			OTUD5	MAPK8
LRFN5	MTR	TUBB1	MCL1	SLC9B1			LRFN5	MCL1
NADK	CHST3	TYMS	MOAP1	ADIPOR2			NADK	MOAP1
MNT	MYL7	MAOB	MTCH2	PCK2			MNT	MTCH2
TRIM69	TLR4	MAOA	NR4A1	RARRES2			TRIM69	NR4A1
PRMT9	DNAH11	ADRA2A	PLS3	SDHB			PRMT9	PLS3
ZC3H13	PCCB	ADRA2C	PMAIP1	GFPT1			ZC3H13	PMAIP1
PRRX2	PHKG2	ADRA2B	PPID	FOXO1			PRRX2	PPID
USP35	TEK	ADRB2	PRKCD	MIR217			USP35	PRKCD
MIR125A	KCNK3	ADRB1	PRODH	GPX1			MIR125A	PRODH
MIR150	MKS1	DRD2	SERPINB5	HSD11B1			MIR150	SERPINB5
MIR181B1	VEGFA	ADRA1A	SH3GLB1	GYS1			MIR181B1	SH3GLB1
FOXC2-AS1	GATAD1	RARG	SHC1	CLEC16A			FOXC2-AS1	SHC1
MIR362	DOLK	CLK1	SIVA1	AHSG			MIR362	SIVA1
SNAI3-AS1	LIPC	DYRK1B	STK11	GPD1			SNAI3-AS1	STK11
ROR1-AS1	KCNQ1OT1	CRHR1	ADCK1	TERT			ROR1-AS1	ADCK1
H3P16	FGF10	DRD3	AFG3L2	ALDH2			H3P16	AFG3L2
MIR15B	CEP85L	PLA2G4B	BCL2A1	THADA			MIR15B	BCL2A1
PSEN1	PGK1	GRM2	CHCHD3	GSK3B			PSEN1	CHCHD3
CREB1	PGAM2	DPP4	GDAP1	PNPLA3			CREB1	GDAP1
EIF2AK3	DLG4	ALDH5A1	MFF	SNHG6			EIF2AK3	MFF
GGT1	NRON	ABAT	MIEF1	MIR199A1			GGT1	MIEF1
IFNG	ACADS	CNR1	MIEF2	ESR1			IFNG	MIEF2
SPARC	BMP10	KDM3A	MIGA1	PGM1			SPARC	MIGA1
AHCY	LAMA2	KDM6B	MIGA2	ACACA			AHCY	MIGA2
EEF2	HMOX1	FTO	NME3	LCN2			EEF2	NME3
IKBKG	PLAT	KDM4C	OMA1	BBS1			IKBKG	OMA1
ERN1	COL11A2	ADRA1D	PID1	PMM2			ERN1	PID1
MAT2A	HYLS1	OPRM1	PLD6	PPP1R15B			MAT2A	PLD6
SOX2	NOS2	HSD17B1	RCC1L	CERNA3			SOX2	RCC1L
TET2	MED12	SLC29A1	STOML2	MIR197			TET2	STOML2
EHMT2	PHKA2	IDO1	TFRC	MGAM			EHMT2	TFRC
GPD2	GSN	CYP19A1	THG1L	FBN1			GPD2	THG1L
KMT2D	SLC2A2	RXRB	VAT1	SERPINF1			KMT2D	VAT1
FOXC1	HSPD1	RXRG	YME1L1	NFKB1			FOXC1	YME1L1
MCOLN1	SOX9	RXRA	ZDHHC6	FXN			MCOLN1	ZDHHC6
TRIM33	SLC25A3	FOLH1	BCS1L	TKT			TRIM33	BCS1L
GLS2	KNG1	LMNA	FDX2	ISL1			GLS2	FDX2
POLQ	CFAP53	GALNT2	MT-TC	NR3C1			POLQ	MT-TC
SPTBN2	COMT	TDP1	MT-TF	TPO			SPTBN2	MT-TF
CRY2	SELENON	PTPN11	MT-TI	PEA15			CRY2	MT-TI
UBE2G2	SLC37A4	PTGER1	MT-TK	FOS			UBE2G2	MT-TK
UBE2J2	NPY	ELF4	MT-TL1	BLK-AS1			UBE2J2	MT-TL1
MCU	SRF	TRIM24	MT-TN	PARP1			MCU	MT-TN
CERS6	SGCG	SLC6A5	MT-TP	XDH			CERS6	MT-TP
PIR	PPP1R1B	NPC1	MT-TQ	MIR99A			PIR	MT-TQ
RBMS1	F3	CDK5	MT-TS1	COL4A4			RBMS1	MT-TS1
SENP3	HIF1A	PSMB1	MT-TS2	HLA-DPB1			SENP3	MT-TS2
KLF11	NONO	ALOX12	MT-TT	XBP1			KLF11	MT-TT
LPCAT1	ACVR2B	GLRA1	MT-TV	MAPK8			LPCAT1	MT-TV
MIOX	POMT1	RAB9A	MT-TW	NFE2L2			MIOX	MT-TW
MARCHF6	BACE1-AS	THRA	TRMU	G6PD			MARCHF6	TRMU
NKAP	MIR126	MDM4	KNG1	MIR132			NKAP	KNG1
STYK1	NOS1AP	NR1I2	MAPK14	LRP5			STYK1	MAPK14
SLC35F2	PMM2	NR4A1	MUC1	MIR210			SLC35F2	MUC1
C1QL3	FGFR1	RORB	PRKG1	MPO			C1QL3	PRKG1
KLF14	DNAH5	CSNK2B	TXN	TSPAN8			KLF14	TXN
POU6F1	HAMP	TOP2A	WDTC1	MIR122			POU6F1	WDTC1
METTL17	FCN3	CTSD	AFG1L	NGF			METTL17	AFG1L
CASC2	CD34	DPP8	PISD	NR1H2			CASC2	PISD
MIR19A	LTBP4	CHRM5	PRKACA	TXNIP			MIR19A	PRKACA
LINC00511	PYGL	PTGER2		SH2B3			LINC00511
MIR506	MEIS2	LGALS3		GIPR			MIR506
LOC654780	SERPINA1	GUSB		GAPDH			LOC654780
MIR670	MESP1	BLM		LAMB2			MIR670
DUXAP8	HDAC8	DPP9		FAN1			DUXAP8
MIR29A	TH	MAP2K2		SGK1			MIR29A
NFKB1	IKBKG	CDC25B		MIF			NFKB1
DLD	CKMT2	QRFPR		MIR181A2			DLD
KAT5	PDE5A	CAMKK2		THBD			KAT5
PHGDH	BCS1L	PYGL		MMP2			PHGDH
CASK	NDUFS4	UBA2		MTTP			CASK
MAPK8	PDLIM3	PTPN2		PGF			MAPK8
PLA2G4A	CHKB	ADAM10		MT-ND4			PLA2G4A
KDM1A	AARS2	CDK5R1		HSD11B2			KDM1A
KRT1	HMGCR	IRAK1		INF2			KRT1
ALDH1A1	CYCS	PTPN7		APLN			ALDH1A1
CYP24A1	HJV	SERPINB2		MAPK1			CYP24A1
HNRNPA1	MYH14	FPR1		LPIN1			HNRNPA1
LIFR	G6PC1	PSMB9		HSPA5			LIFR
PINK1	ASAH1	EGLN1		CRB2			PINK1
ARG2	NFATC1	TOP1MT		LOC126805877			ARG2
ETFA	MYOCD	CYP2S1		PRSS1			ETFA
KRT17	TNXB	GPR6		MIR27A			KRT17
KRT5	TRIM32	PIN1		MLXIPL			KRT5
MDM4	SERPINC1	CHRM4		FFAR1			MDM4
MEF2A	FGF2	FPR2		CNR1			MEF2A
SLC11A1	AMPD1	DUSP3		SNHG18			SLC11A1
MCM5	FTL	NOX1		LMX1B			MCM5
CSTA	GUSB	TLR4		DNASE1L3			CSTA
DKK1	SLC17A5	ULK3		PTGS2			DKK1
OPA1	VCAM1	ERAP1		CYP21A2			OPA1
PDE3B	F5	DRD1		AMBP			PDE3B
PPARA	CKB	CAPN1		ITLN1			PPARA
SHC1	GNAQ	ACACA		ADM			SHC1
TAGLN	PKD1	TSPO		FNDC5			TAGLN
TUBA1B	PPARA	F13A1		BRAF			TUBA1B
KRT10	IDS	CASP6		HBB			KRT10
LTBP2	CDH13	PRCP		CLCNKB			LTBP2
SNAI2	WFS1	HPGD		PLTP			SNAI2
SRPK1	NEU1	PDE3A		CYP27B1			SRPK1
KRT6A	FUCA1	PRKAA1		MT-ND5			KRT6A
P4HA1	POPDC1	NTRK3		ANGPTL3			P4HA1
CAVIN1	GLI3	C5AR1		ANGPTL4			CAVIN1
KRT9	SPEG	NR3C2		PPARD			KRT9
SNRPB	FLT1	KIF11		ADCY5			SNRPB
TAX1BP1	GPT	ACVR1B		IL6R			TAX1BP1
FFAR2	GNPTAB	AVPR1B		PLG			FFAR2
KRT2	BBS2	CHRM2		MICA			KRT2
PDP2	MIR133B	NTSR2		MIR20A			PDP2
TFAP2C	EVC	EPHB3		MT-CO1			TFAP2C
UHRF1	ENPP1	HDAC5		CBLB			UHRF1
CPLX2	SLC2A10	PDGFRA		IL1A			CPLX2
GRK4	RBCK1	PGD		DNAH8			GRK4
SLC6A14	FAM230H	ICL1		GNB3			SLC6A14
KLF15	CEP290	ampC		MIR223			KLF15
CALCOCO2	BBS1	ANTXR2		PLCE1			CALCOCO2
IL37	LTA	aroA		GSTM1			IL37
PLAG1	MMP9	aroB		APOA2			PLAG1
RETREG1	BGN	Ca15		F2			RETREG1
YTHDC2	MT-CO1	CTRC		ONECUT1			YTHDC2
AMER1	EPM2A	Ddo		KDM6A			AMER1
BTF3	AKAP10	HSD17B14		CEBPA			BTF3
DCD	LDHA	ELAVL3		FAS			DCD
HCAR1	ENO3	Liver		POLG			HCAR1
SQOR	ELAC2	CES2		NUP107			SQOR
GABPA	CP	Fgr		PYY			GABPA
ISYNA1	APLN	Hcar1		SOCS3			ISYNA1
CRIM1	SOX17	ZWF1		BAIAP2L1			CRIM1
H4C1	MEFV	GABRB1		SOX13			H4C1
PM20D1	EHMT1	GLRA3		MIR483			PM20D1
GTF3C4	LDLRAP1	GLRB		KMT2D			GTF3C4
IGHG1	COX10	Hao1		CFHR5			IGHG1
SERPINB12	PLEC	HIF1AN		LIPG			SERPINB12
HECW1	MIAT	HSPA1A		FOXC2			HECW1
MITD1	ZEB2	IGFBP1		DLG4			MITD1
CMTM5	FTO	IGFBP2		MAP2K1			CMTM5
NOL10	C4A	IGFBP4		NEUROD2			NOL10
H2BC12	MAPK14	IGFBP5		CALCA			H2BC12
SELENOK	NHLRC1	IGFBP6		TNFRSF1B			SELENOK
MIR491	EPO	KDM4D		CYP3A4			MIR491
MIR302A	ALDOA	KDM5C		PTPN3			MIR302A
MIR365A	RANGRF	lpxC		FAM167A			MIR365A
LINC00092	SPRED1	Large		SOD3			LINC00092
MIR15A	ICAM1	luxP		MYO1E			MIR15A
MIR9-2	WT1	SELL		ANLN			MIR9-2
MIR9-3	SELP	Lyn		KANK2			MIR9-3
MIR147A	LOC107992391	mgrA		CPT1A			MIR147A
MYH16	SURF1	sssIM		IL13			MYH16
ADAMTS9-AS1	CCN2	NEU3		COMT			ADAMTS9-AS1
MIR593	SLC19A2	Lipoxygenase		INPPL1			MIR593
A2M-AS1	TSFM	P4HA1		EGFR			A2M-AS1
MIR656	RBM10	P4HTM		MIR24-1			MIR656
FAM230B	AKT1	pol		KANK1			FAM230B
SDCBP2-AS1	KAT6B	PARP15		KANK4			SDCBP2-AS1
DDX11-AS1	PECAM1	Parg		TAP2			DDX11-AS1
IGKV2D-40	NPPC	PGAM1		PNLIP			IGKV2D-40
IGKV2-40	EPAS1	Genome		TRIM32			IGKV2-40
IGKV3D-20	NDUFS2	POLI		PDP1			IGKV3D-20
MIR365B	LBH	POLH		MT-TP			MIR365B
MIR587	LOC107988046	gag-pol		F5			MIR587
PGM5P3-AS1	LOC107988047	Neuraminidase		MIR134			PGM5P3-AS1
LINC01836	LOC107988048	ca		HSPA4			LINC01836
LINC02154	LOC107988049	cphA2		ZSCAN20			LINC02154
MIR208A	LOC107992387	TPT1		MOK			MIR208A
JAK2	LOC107992392	Integrase		KNG1			JAK2
SOD1	LOC107992393	3-oxoacyl-[acyl-carrier-protein]		DLK1			SOD1
DDR2	LOC108004521	fabI		TG			DDR2
PTGS2	LOC108004522	fabZ		IGF2R			PTGS2
CPT1A	LOC108004523	fabG		TLR2			CPT1A
HNRNPA2B1	LOC108004524	dnaC		HGF			HNRNPA2B1
ITCH	LOC108004525	5-lipoxygenase		CDKN3			ITCH
MCM4	LOC108004526	SLC22A6		SLC2A3			MCM4
BIRC5	LOC108004527	CXCL12		H6PD			BIRC5
LONP1	LOC107988045	ST3GAL3		FADS1			LONP1
SPHK1	KIT	SMAD3		GDF15			SPHK1
XBP1	HBB	CYP73A1		CASP3			XBP1
SERPINF1	ROBO1	SLC7A11		NKX6-1			SERPINF1
CD82	MCTP2	THRB		BBS2			CD82
FGF4	APLNR	PDE10A		PTPN2			FGF4
PDK4	DCHS1	KDM1A		SI			PDK4
PGRMC1	PIK3CG	CHRNA7		PRKCZ			PGRMC1
PLTP	EPG5	ALOX15		DNMT1			PLTP
WDR5	MIR22	AKR1B10		APOA4			WDR5
EFEMP1	SLC2A1	ADORA2A		TFAM			EFEMP1
TRPM4	MGP	PTGER3		CCK			TRPM4
ELOC	SPP1	HDAC6		PRKACA			ELOC
RARS2	GAS5	ALOX5		MAPK14			RARS2
TAF15	SELE	PDE5A		PTCH1			TAF15
ASAH2	LOC126861898	PTGES		HRAS			ASAH2
GPX7	PCCA	PLA2G7		IL12B			GPX7
RBCK1	MECP2			MIR27B			RBCK1
SGK2	KCNH1			MIR150			SGK2
CPEB1	CCL2			PCSK2			CPEB1
DUSP4	PKD2			SERPINC1			DUSP4
HCRT	IFT172			SERPINA12			HCRT
UCHL5	BBS9			F3			UCHL5
CDCA7	NDUFB11			SMAD4			CDCA7
DDHD2	MIR29A			MBL2			DDHD2
GOLPH3	SLC29A3			MIR23A			GOLPH3
RPL8	BBS7			FN1			RPL8
USF2	SALL1			FTL			USF2
ISCA2	RASA2			NDUFS4			ISCA2
SHARPIN	RPS6KA3			GK			SHARPIN
AMBRA1	CYP2C9			PIK3CB			AMBRA1
CUL9	UCP2			NARS2			CUL9
MAFG	CASP3			OTX2			MAFG
HRNR	GTPBP3			MIR146B			HRNR
SMG9	SGSH			USF1			SMG9
MTCH1	HCCS			GC			MTCH1
HDDC3	BMP6			DNAJC6			HDDC3
CISD3	NPC1			MIR142			CISD3
MEG3	COX15			ACACB			MEG3
YY2	SEMA3E			CXCL12			YY2
MIR10B	PHKB			CDK4			MIR10B
MIR30B	LOC114827851			MIR33A			MIR30B
MIR370	CXCL12			UTS2			MIR370
MIRLET7B	KCNIP2			TNFRSF1A			MIRLET7B
MIR431	DIPK1A			MIR125B1			MIR431
MIR217	FLCN			LNPEP			MIR217
SNHG6	COX7B			AGTR2			SNHG6
MIR1-1	TAF1			TSC2			MIR1-1
MIR4435-2HG	GYS2			MIR143			MIR4435-2HG
MIR1-2	DSG2-AS1			TAP1			MIR1-2
MIR3200	TF			PDCD1			MIR3200
HAGLROS	SALL4			GSTT1			HAGLROS
INKA2-AS1	B3GALT6			MIR221			INKA2-AS1
BOLA3-DT	SDHAF1			MIR409			BOLA3-DT
LINC02716	CXCL8			PTH			LINC02716
LINC00616	MTO1			MIR222			LINC00616
LINC02080	NDUFS8			CYP2E1			LINC02080
MILIP	GRK5			ACADVL			MILIP
LINC01956	CXCR4			PRPS1			LINC01956
FOXD1-AS1	GNS			EP300			FOXD1-AS1
PWAR1	NDUFA11			NR3C2			PWAR1
FGFR1	STRA6			PRKAB1			FGFR1
ESR1	MIR140			KCNJ1			ESR1
INSR	GALNS			CD4			INSR
MMP2	BDNF			ALOX12			MMP2
CDKN2A	CAVIN1			NCOA1			CDKN2A
DNMT3B	MYLK3			MT-TS2			DNMT3B
CD36	PKD1L1			SELL			CD36
G6PD	ECHS1			KDR			G6PD
KAT2A	GPC3			MIR148A			KAT2A
NPM1	NFATC4			PAPPA			NPM1
TYMS	F9			CNDP1			TYMS
ABCC2	MIR328			CCL5			ABCC2
HSPG2	ACVR1			TIMP1			HSPG2
KL	FAH			GPBAR1			KL
PSAP	PPP1R13L			SCT			PSAP
SLC12A5	NDUFV1			BBS10			SLC12A5
TFAP2A	BBS4			MIR124-1HG			TFAP2A
ALDH7A1	MT-ND1			HMGB1			ALDH7A1
ERCC6	HGSNAT			PANK2			ERCC6
NAMPT	TBX18			GAL			NAMPT
OGDH	NDUFS6			GLO1			OGDH
SPTLC1	MTOR			ANGPT2			SPTLC1
ALAS2	TMEM67			GPR35			ALAS2
ALDH1A3	LOC108004528			LINC02605			ALDH1A3
ALDH3A2	LOC108004529			SLC9A1			ALDH3A2
ATIC	CAMK2D			MIRLET7D			ATIC
CD59	TERT			LOC129931597			CD59
CDK12	CMA1			SLC22A1			CDK12
COX4I1	TIMP1			MIR25			COX4I1
CRYAB	CHST14			GLIS3-AS2			CRYAB
CTNND1	HRC			SIM1			CTNND1
IGFBP7	MME			CD40			IGFBP7
KDM5C	RBP4			MIR30A			KDM5C
LMNB1	DMPK			ERN1			LMNB1
PEBP1	ECE1			CYP17A1			PEBP1
PML	COL6A1			MIR181A1			PML
SLC25A13	BBS5			SCP2			SLC25A13
TALDO1	NDUFS1			MIR93			TALDO1
TP63	DBH			GSR			TP63
KDM3B	ADAMTS10			PPY			KDM3B
PIAS1	CHD4			MIR204			PIAS1
DDB1	MT-TL1			MIR15B			DDB1
PLAUR	LCN2			SERPINA1			PLAUR
SLC7A5	LOC130064247			FA2H			SLC7A5
TBX5	D2HGDH			SLC22A2			TBX5
TRPM7	SLC25A26			ELN			TRPM7
ADAM15	COL4A1			LOC126807536			ADAM15
CCL5	FBXL4			CYP11B2			CCL5
CTSE	SCO1			AQP7			CTSE
CUL4A	NUBPL			ARL6			CUL4A
ITGB5	NDUFAF2			IKBKB			ITGB5
LGALS1	RRAS			FABP1			LGALS1
LGMN	TNFSF11			GREM1			LGMN
MDH1	PGR-AS1			OXT			MDH1
NGLY1	CACNA1S			AR			NGLY1
NPEPPS	FN1			MIR33B			NPEPPS
PPIF	COX5A			SIRT3			PPIF
RBX1	MAT2A			GYG1			RBX1
RIPK3	ATP5F1E			NR0B2			RIPK3
RUNX3	GCK			TNFRSF25			RUNX3
SETDB1	BBS10			SLC16A11			SETDB1
SRSF2	BCL2			MATN4			SRSF2
FADS1	KCNJ3			DMXL2			FADS1
FOSL2	CHEK2			FASLG			FOSL2
H1-4	MEGF8			PTS			H1-4
LTBP4	MMP1			SLC11A1			LTBP4
MYOF	PRKCA			EGF			MYOF
TECR	COX6A2			APC			TECR
UBE2D3	NRG1			SURF1			UBE2D3
UBE2K	GNB2			MIR181C			UBE2K
ACTR2	PDE3A			TIMP3			ACTR2
COX5B	ATP5F1A			MIRLET7C			COX5B
EIF5	POMC			PDGFB			EIF5
HMGB3	IFT140			HK2			HMGB3
KLB	LRP6			TNFSF11			KLB
MPC1	ASPH			SCNN1B			MPC1
PDSS2	NDUFS3			MIR130A			PDSS2
TIMP2	NDUFAF1			KL			TIMP2
TMED10	MIR143			BCL2			TMED10
ADSS2	FOS			IGFBP7			ADSS2
CYB5R1	RMND1			MIR191			CYB5R1
GABARAPL1	MYOZ1			THBS1			GABARAPL1
PCSK6	ADA2			ANXA5			PCSK6
SEMA5A	MIR221			PDK4			SEMA5A
ZBP1	LMOD2			MIR200C			ZBP1
DNAJC12	TOR1AIP1			MEF2A			DNAJC12
ELOB	NDUFS7			PSMB8			ELOB
FGF21	CTLA4			PKLR			FGF21
PARL	PHKA1			FGB			PARL
RPA3	NDUFV2			ADA			RPA3
TNFRSF19	TTC8			MT-CO2			TNFRSF19
DNAJC7	NDUFA10			CD38			DNAJC7
CYGB	TET2			MIR22			CYGB
FKBP2	FGFR2			NRF1			FKBP2
H1-5	ETFDH			TYK2			H1-5
TNFSF9	EGFR			PIK3CD			TNFSF9
DCAF8	SLC6A2			SLC12A1			DCAF8
HJURP	LTBP1			PBX1			HJURP
NSUN5	GDF15			CUBN			NSUN5
TCEA1	LOC129931597			CPT2			TCEA1
TES	EDNRB			MIR320A			TES
ABCF3	MT-ATP6			FOXM1			ABCF3
COX7A1	DPM3			GLIS3-AS1			COX7A1
H1-1	CFAP418			MIR423			H1-1
HSD17B11	GMPPB			SHH			HSD17B11
IBA57	SLMAP			LRP6			IBA57
MKRN1	RAC1			MIR424			MKRN1
MRPL19	COX6B1			MLN			MRPL19
RAB17	UQCRFS1			MKS1			RAB17
SCARA5	BRD4			CREB1			SCARA5
TBCA	LOC126861897			CD79A			TBCA
UFL1	DLD			MIR15A			UFL1
ACTR1B	VHRT			BCHE			ACTR1B
SH3BGRL3	FOXRED1			PCYT1A			SH3BGRL3
HIVEP3	PLA2G7			MIR195			HIVEP3
PAQR3	BMPR1B			GRB14			PAQR3
PCDH20	NDUFA1			CEP290			PCDH20
PFDN6	SMPD1			MIR127			PFDN6
CST4	IL18			MIR199B			CST4
KPRP	MTHFD1			MIR214			KPRP
SPCS2	TLR2			CYCS			SPCS2
TRIM6	FGA			PKM			TRIM6
WDR76	TMPO			MC3R			WDR76
C1QTNF6	KIF7			BBS7			C1QTNF6
COMMD10	BSCL2			BBS4			COMMD10
HSDL2	ADAMTSL2			GPX3			HSDL2
ZNF8	SOD2-OT1			DCD			ZNF8
MAL2	LRP2			C19orf12			MAL2
FOXN4	FGF23			MIR378A			FOXN4
SERF2	CLN3			MIR486-1			SERF2
ZDHHC16	ERBB3			ABCG1			ZDHHC16
H1-10	MTRR			SCD			H1-10
MIR132	NPR3			DDC			MIR132
MIR499A	CALR			CYP2D6			MIR499A
MIR324	RRAD			OGT			MIR324
ZFAS1	COQ2			MIR34C			ZFAS1
MIR199A2	RBFOX2			CD40LG			MIR199A2
MIR486-1	ITPR1			MKKS			MIR486-1
MIR432	HSPB1			BBS5			MIR432
MIR144	CALR3			COASY			MIR144
MIR31HG	LTBP2			MTHFD1			MIR31HG
LINC00460	FLAD1			NOX4			LINC00460
LINC01094	ALDH1A2			LMF1			LINC01094
LINC00673	ADA			C4A			LINC00673
MIR552	VPS33A			FOXO3			MIR552
SNORA56	CYP2D6			SLCO1B1			SNORA56
ITGB2-AS1	CDKN2B			MIR18A			ITGB2-AS1
LINC00996	ADCY5			BBS12			LINC00996
DNAJC3-DT	DPP6			APOM			DNAJC3-DT
LINC00239	ANKRD11			FGF23			LINC00239
ZBTB40-IT1	HACD1			ADRB1			ZBTB40-IT1
ARGLU1-DT	SOX11			LDHA			ARGLU1-DT
MIR486-2	BOLA3			RAF1			MIR486-2
MIR4735	MMUT			PF4			MIR4735
MIR6825	OPA1			KRT18			MIR6825
MIR498	TP63			LOC129936816			MIR498
CDH2	IGF1R			JUN			CDH2
PPP2CA	PIK3C2A			HSPA1B			PPP2CA
CDK1	HEAT2			TAGAP			CDK1
USP8	KANSL1			GOT1			USP8
CYLD	LOC129998292			WDR45			CYLD
PPT1	IFT27			TRIB3			PPT1
PTGER3	HRAT17			MIR144			PTGER3
SMARCB1	CPLANE1			FASN			SMARCB1
ACADSB	MT-TI			SHC1			ACADSB
AVP	FIG4			CS			AVP
MEN1	CDKN1C			NR1H4			MEN1
ABCB6	SMC1A			MIR339			ABCB6
CX3CL1	PPA2			F7			CX3CL1
IARS1	NDUFA6			APP			IARS1
PYCR1	LRRC10			ELMO1			PYCR1
SF3B1	MPO			FTH1			SF3B1
SLC25A10	CPS1			AGRP			SLC25A10
ACO1	FGF16			G6PC3			ACO1
ADIPOR1	CASP9			SPP1			ADIPOR1
BNIP3L	GNB5			PNPLA6			BNIP3L
JAM3	LPIN1			DIO2			JAM3
NSUN2	CD40			BBIP1			NSUN2
PFKFB3	VHL			GFAP			PFKFB3
REST	COQ4			MIR494			REST
ETV4	TMEM126B			MIR23B			ETV4
RHOT1	LDLR-AS1			CD274			RHOT1
YME1L1	ALDH7A1			STYX			YME1L1
ACOT7	NDUFB3			ITGA2			ACOT7
BCAP31	PPCS			FGFR1			BCAP31
CDH4	F13A1			CCR2			CDH4
HTR2B	MMACHC			HKDC1			HTR2B
PLIN2	NDUFAF5			SDCCAG8			PLIN2
TRIB3	MT-CO3			MT-RNR1			TRIB3
BNIP3	RETN			PROX1			BNIP3
SEC24B	SOX2			LOC129992166			SEC24B
FLVCR2	YARS2			MIR139			FLVCR2
GSTO2	RHOA			NTS			GSTO2
SLC27A5	CS			MT-CO3			SLC27A5
SPINK2	TPM3			HK1			SPINK2
CSRP2	SDCCAG8			GPT2			CSRP2
DAZAP1	RET			APOC1			DAZAP1
HIPK3	DHCR7			MKRN3			HIPK3
MBOAT7	PRKACB			IL15			MBOAT7
STEAP1	PHOX2B			MIR200A			STEAP1
BCAR3	MFAP5			CCL11			BCAR3
ELK4	ETFB			TTC8			ELK4
RAB14	PIGT			ABCG5			RAB14
USP3	JUN			MIRLET7A1			USP3
ZDHHC8	MTTP			NFKBIA			ZDHHC8
CIRBP	EGF			ABCG8			CIRBP
CPEB4	B2M			BSND			CPEB4
FBXO31	MRPL44			PDE3B			FBXO31
HPCAL1	COX7A1			DGAT2			HPCAL1
RBM15	BAZ1B			WDPCP			RBM15
STOML2	NDUFA2			TNFRSF10A			STOML2
TFCP2L1	NOTCH3			OLR1			TFCP2L1
TRIM11	MYOM1			ACHE			TRIM11
SELENOP	HP			KCNJ10			SELENOP
BNC1	SLC9A1			ENG			BNC1
C19orf12	NDUFA9			DRD2			C19orf12
CAPG	NR3C1			CTSB			CAPG
CHPF	ALG1			PC			CHPF
CREB3	TXNRD2			LIPA			CREB3
SLIRP	CCDC40			MIR10A			SLIRP
GABPB1	FH			TGIF1			GABPB1
KCTD10	GHRL			PTPN11			KCTD10
SLAMF8	TRPM7			BMAL1			SLAMF8
MYEOV	DZIP1			MIR16-1			MYEOV
KBTBD7	MEN1			SRC			KBTBD7
PEDS1	MRPS22			MIR215			PEDS1
SCGB1D2	PLEKHM2			MMP3			SCGB1D2
MMD	MIR92B			MAGEL2			MMD
ZSCAN25	IL1A			HSP90AA1			ZSCAN25
SPC25	EFTUD2			MIRLET7B			SPC25
TMED8	IL6ST			MIR30B			TMED8
MIR127	GALC			HSPB1			MIR127
IQANK1	SOD3			BBS9			IQANK1
MIR106A	GAPDH			CPA1			MIR106A
ASMTL-AS1	OFD1			MMP14			ASMTL-AS1
LINC02587	BRCA2			MIR133B			LINC02587
PWAR4	NPHP3			MIR7-3HG			PWAR4
OGFRP1	POSTN			TGFBI			OGFRP1
C8orf76	ATP1A2			RPS6KB1			C8orf76
MIR137	DNAAF1			GJA1			MIR137
EPHA2	IL4			GOT2			EPHA2
FLT3	SFTPB			BLM			FLT3
MERTK	CKMT1B			SAA1			MERTK
APOE	UTS2			PDE5A			APOE
CDKN1A	DNMT1			HLA-C			CDKN1A
TNFSF11	TANGO2			MT-TS1			TNFSF11
ATF6	FBLN5			MT-ND6			ATF6
RPL11	CASR			PYGM			RPL11
TRPV4	ARID1B			UBE2E2			TRPV4
CEBPA	GSK3B			TWNK			CEBPA
TYRO3	HSPG2			CLPS			TYRO3
FPR2	RNLS			LMNB2			FPR2
HMGCL	HSD11B2			ELANE			HMGCL
FXR1	TGIF1			SORBS1			FXR1
BSG	FOXP1			CACNA1C			BSG
FOXP1	TNFRSF11B			CYP27A1			FOXP1
FUS	TNNT1			NEAT1			FUS
PGAM1	SKI			IFT172			PGAM1
TTBK2	PAH			METTL8			TTBK2
ABCC5	ETFA			STAR			ABCC5
GADD45A	HSD17B10			CFAP418			GADD45A
SLC27A4	NDUFA12			CYP2C9			SLC27A4
AKAP1	ACAD8			EDNRA			AKAP1
CEP290	GJB2			F8			CEP290
DPP9	TRIM37			ARAP1			DPP9
FDX1	IL2			CAPN5			FDX1
HACE1	DOCK6			ATP13A2			HACE1
LASP1	ZMPSTE24			CCKAR			LASP1
LILRB1	SCN4A			KRAS			LILRB1
MELTF	PSAP			REG1A			MELTF
NDUFA4	PEX7			KCNQ1OT1			NDUFA4
POU2F2	LRRC56			CASP1			POU2F2
AIM2	BBS12			AIP			AIM2
STC1	MSX1			HESX1			STC1
STC2	OLR1			S100B			STC2
EIF3H	S100A1			ACTB			EIF3H
ITGB8	GDF2			DGAT1			ITGB8
USP48	MIR150			MT2A			USP48
HLF	MYH7B			MT-CYB			HLF
PCDH7	MAPK8			LOC126860302			PCDH7
USP19	ADAMTS13			SLC25A42			USP19
AFF3	GNE			MIR374A			AFF3
PGAM5	FKBP1B			MIR100			PGAM5
SLC38A5	LIPA			PTPRC			SLC38A5
SRXN1	ADAR			PSMB9			SRXN1
TTC7B	GSR			NR1H3			TTC7B
HECTD3	DNMT3A			CSF1			HECTD3
MPHOSPH10	PEX5			SOAT1			MPHOSPH10
PCDHB14	KLF13			TFAP2B			PCDHB14
RNF182	CLCN1			LGR5			RNF182
TBRG4	HGF			ERBB3			TBRG4
UTP11	ABCA3			MIR9-1			UTP11
MIR17HG	NFKB1			TGM2			MIR17HG
ATXN8OS	MIR378A			MIR451A			ATXN8OS
TCL6	AVPR2			SLC47A1			TCL6
MIR26A1	GFM1			BCL11A			MIR26A1
MEG8	HSPB7			NPC1L1			MEG8
MIR29C	ATPAF2			MIR20B			MIR29C
NORAD	SLC2A4			STUB1			NORAD
PTPRG-AS1	ARVCF			MIR130B			PTPRG-AS1
DSCAM-AS1	ATP13A3			OPRM1			DSCAM-AS1
CACNA1G-AS1	CASZ1			PRKCA			CACNA1G-AS1
CERS6-AS1	NSD2			LDLRAP1			CERS6-AS1
MIR761	CHGA			HSPA8			MIR761
LINC01833	ANGPT2			FABP3			LINC01833
MIR501	HDAC9			TIMP2			MIR501
TDRKH-AS1	RAI1			GUSB			TDRKH-AS1
MIR223HG	RBPJ			LOC109623489			MIR223HG
PDGFRB	ANGPT1			GPIHBP1			PDGFRB
CALR	MIR146A			NCF1			CALR
BUB1B	SEMA3A			MIR182			BUB1B
XPO1	MTFMT			MT-TQ			XPO1
COL5A1	RASA1			JAK2			COL5A1
PRMT5	ITGAM			MIR338			PRMT5
UBE2N	MIR34A			MIR106B			UBE2N
ANO1	TCTN3			SERPINF2			ANO1
UBC	HLA-DQB1			GAST			UBC
UCHL3	PEX1			KCNK16			UCHL3
FABP1	MFN2			CD8A			FABP1
HAS2	DAW1			ESR2			HAS2
SELENBP1	MT-CO2			MIR203A			SELENBP1
ALG3	PAPPA			CSN1S1			ALG3
HMGB2	TK2			MIR212			HMGB2
UBE2D2	ARID1A			GYS2			UBE2D2
CDK14	TRMT5			MIR342			CDK14
CHMP1A	ROBO4			NOS1			CHMP1A
DNAJB6	FLI1			LZTFL1			DNAJB6
KLF2	ACTL6A			NF1			KLF2
QSOX1	LARGE1			ALPL			QSOX1
ME1	VCP			TRPM6			ME1
NDFIP1	ATAD3A			FXYD2			NDFIP1
ARPC1A	NOS1			MIR200B			ARPC1A
RSL1D1	F8			SOX3			RSL1D1
MEX3A	PEX2			CLCNKA			MEX3A
BICDL3P	ITPA			MIR10B			BICDL3P
MIR509-1	CASQ1			GANAB			MIR509-1
MIR210HG	COX14			MAPK10			MIR210HG
OLMALINC	XK			LPXN			OLMALINC
MIR1231	HPS1			RHO			MIR1231
MIR509-3	TRPS1			TXN			MIR509-3
MIR509-2	CELA2A			ITGB3			MIR509-2
MIR3938	LIMK1			KCNA3			MIR3938
ITGA6	VEGFC			CD63			ITGA6
ADAMTS9-AS2	PHYH			CYP7A1			ADAMTS9-AS2
ATP2A1-AS1	CAT			ADCY10			ATP2A1-AS1
PRKAA2	GP1BB			JAK1			PRKAA2
CD44	YY1AP1			PWAR1			CD44
SOD2	ABCB1			SPG7			SOD2
ALOX12	IFT122			PLA2G2A			ALOX12
LCP2	MYH3			MIRLET7G			LCP2
NUPR1	GNA11			SNRPN			NUPR1
FGD5-AS1	AHCY			KIR2DL1			FGD5-AS1
RSF1-IT2	NDUFB10			BTC			RSF1-IT2
YTHDC1	DNM1L			GPR119			YTHDC1
TMEM105	IFT74			LOC130004025			TMEM105
MIR152	MIR1-1			SREBF2			MIR152
PCAT1	GET1			IL2RB			PCAT1
DLEU7-AS1	MIR146B			GLA			DLEU7-AS1
LINC00242	FLNB			MAPK3			LINC00242
PGM5-AS1	TNNI1			MIR183			PGM5-AS1
PXN-AS1	HIRA			CSN2			PXN-AS1
SCAT1	YY1			MIR193A			SCAT1
LINC03007	POMT2			SLC19A3			LINC03007
LOC130062887	LRPPRC			MIR335			LOC130062887
MAPK1	IGF2			TGFB2			MAPK1
EGLN1	ATP6V0A2			PRKAR1A			EGLN1
PCNA	FASTKD2			DMPK			PCNA
MAP3K5	ALG12			MT-ND2			MAP3K5
TPM1	NUP188			DUSP9			TPM1
ANXA2	ELANE			LGALS3			ANXA2
ANXA5	PRG4			MIR532			ANXA5
MDH2	RPS24			CISH			MDH2
TPM3	OBSCN			HLA-DPA1			TPM3
ATP6V1E1	IL1RN			ZNF808			ATP6V1E1
FH	COA6			MIR98			FH
GNB1	GNAI2			CYP24A1			GNB1
PHB1	ADCY10			HERC2			PHB1
CTSZ	THRB			CHI3L1			CTSZ
LGALS3	HBA1			KIR2DL2			LGALS3
PRKCSH	COG2			KIR3DL1			PRKCSH
RPS6	NDUFB9			CD163			RPS6
ANP32A	CYBB			BRCA2			ANP32A
RPS3	TREX1			ALOX5AP			RPS3
USP10	HMGB1			GSTP1			USP10
PSMA1	JAK2			MIR26A1			PSMA1
CARS1	GNAS			KLF14			CARS1
SNAP29	KMT2A			MIR151A			SNAP29
STOM	DYRK1A			ANGPT1			STOM
EIF4H	EIF2AK4			POU5F1			EIF4H
PSMD8	CELSR1			ARHGAP4			PSMD8
RPL7A	SIRT1			DGKB			RPL7A
ANXA4	PTGS2			MIR19B1			ANXA4
TPM4	COX8A			HLA-DMB			TPM4
RPS2	LTBP3			AVPR1B			RPS2
CLTB	GATA1			AVPR1A			CLTB
MYL12A	CAMK2G			TAC1			MYL12A
TXNL1	ADNP			MIR590			TXNL1
ANP32B	NDUFAF6			MPV17			ANP32B
DECR2	KALRN			NRAS			DECR2
TPD52L2	RPGRIP1L			HBA2			TPD52L2
ERVW-1	FKBP1A			FANCC			ERVW-1
PSME1	POMGNT1			CNTF			PSME1
DNAJC9	MIR486-1			MT-ATP6			DNAJC9
PYM1	COA5			MIR324			PYM1
CCDC124	NISCH			MT-TH			CCDC124
MIR34C	FBXO32			MIR28			MIR34C
PRECSIT	SLC6A4			DUSP2			PRECSIT
SNORA66	INVS			PRKAG3			SNORA66
MIR924HG	BBIP1			CYP2R1			MIR924HG
IGF2BP2	MYBPC1			DBP			IGF2BP2
MIR22HG	HBEGF			ESRRA			MIR22HG
MYCNOS	SOCS1			MIR96			MYCNOS
SNHG8	SLC6A6			ARG1			SNHG8
LINC00844	ANO5			PIK3C2A			LINC00844
EOLA2-DT	NDUFAF3			UTS2R			EOLA2-DT
PROX1	MT-ND5			CIITA			PROX1
OPN3	ADORA1			BMP4			OPN3
BEX1	ADCY6			CYP1A2			BEX1
TRAF6	SRC			GATA3			TRAF6
NFS1	MIPEP			MIR455			NFS1
USP5	MIR125A			SLC2A9			USP5
SLC2A12	MAF			IRAK1			SLC2A12
TRIM36	HDAC4			PRKCD			TRIM36
DOCK8-AS1	BRF1			PEPD			DOCK8-AS1
TP53TG1	MRPL3			XRCC4			TP53TG1
MIR17	EEF1A2			HNF4G			MIR17
FALEC	TACO1			CD28			FALEC
LINC00649	XYLT1			CACNA1A			LINC00649
TMEM72-AS1	RREB1			DNM1L			TMEM72-AS1
EPAS1	PKHD1			MT-RNR2			EPAS1
GPM6A	MID1			MIR32			GPM6A
TRIM3	ARHGAP31			CD68			TRIM3
DLX6-AS1	CTSK			MAF			DLX6-AS1
MIR16-1	NPR2			CD59			MIR16-1
MIR20A	PDHA1			MIR133A1			MIR20A
MIR16-2	PACS1			STX1A			MIR16-2
MIR335	SMARCD3			SIX3			MIR335
CBR3-AS1	TOP3A			MIR136			CBR3-AS1
MIR24-1	MIR223			TMEM126A			MIR24-1
MIR24-2	MGME1			AMY2A			MIR24-2
MIR410	FGFR3			TYMP			MIR410
MIR98	FANCC			C2CD4B			MIR98
LRP4-AS1	HYAL1			CDKN1B			LRP4-AS1
ITGB1-DT	CC2D2A			IL1R1			ITGB1-DT
TRG-AS1	ADAMTS19			HMG20A			TRG-AS1
MIR3189	SMC3			ACSL1			MIR3189
PCBP2-OT1	MCCC2			BMP7			PCBP2-OT1
LINC02328	TBL2			HTR2A			LINC02328
RB1	CD40LG			C2CD4A			RB1
FOXA2	MIR222			MT-ND4L			FOXA2
FLRT2	DNAI1			CHGA			FLRT2
MIR140	CFH			PSMD9			MIR140
MIR146A	MYC			MMP1			MIR146A
MIR378A	MMP21			MIR128-1			MIR378A
MIR221	RPL36A-HNRNPH2			MIR193B			MIR221
MIR222	SCN9A			MIR296			MIR222
LINC01550	TUSC7			PFKM			LINC01550
LINC00944	BDNF-AS			ATP6AP2			LINC00944
MIR6073	COA8			MLNR			MIR6073
HILPDA	NDUFAF4			PTGDS			HILPDA
G0S2	MPV17			SEL1L			G0S2
LINC00632	PEX6			NODAL			LINC00632
LINC01446	SLC5A2			MT-ATP8			LINC01446
MIR4286	EYA1			MT-ND3			MIR4286
MIR664A	PDGFRB			CD69			MIR664A
LINC01767	CAP2			SAG			LINC01767
LINC02432	ADK			REPS1			LINC02432
MIR4458	SDHC			APOD			MIR4458
TRR-TCT2-1	COQ9			MIP			TRR-TCT2-1
BCAT2	NPC2			TRB			BCAT2
GDPD5	LZTFL1			NOTCH1			GDPD5
MIR874	IL2RA			FFAR4			MIR874
CASP2	MIR122			VTN			CASP2
SLC31A1	TFPI			MIR92A1			SLC31A1
LRP8	COL18A1			CNR2			LRP8
ZRANB1	MT-ATP8			NKX6-2			ZRANB1
MIR106B	GCDH			RPE65			MIR106B
ACLY	KRIT1			PTX3			ACLY
LPIN1	KCNQ1-AS1			SLPI			LPIN1
PRC1	ACACA			FURIN			PRC1
HADHA	ADRA2C			TPK1			HADHA
RUVBL1	SPTB			PIK3C3			RUVBL1
SIAH2	SCNN1A			NQO1			SIAH2
CBX3	AK1			GHSR			CBX3
NAP1L1	PTPRC			FST			NAP1L1
FBXO45	DNMT3B			MSTN			FBXO45
MT1G	LIAS			R3HDML-AS1			MT1G
UCHL1	TFR2			IFT27			UCHL1
GSTP1	TMEM126A			MIR31			GSTP1
ALDOA	FAS			PDGFRA			ALDOA
PGK1	ASXL1			MIR224			PGK1
TUBA1A	MYOM2			ABCB7			TUBA1A
DNM1L	RRM2B			MIR345			DNM1L
PRMT1	AGER			TFAP2A			PRMT1
UBA1	POU5F1			GCH1			UBA1
YWHAG	SEMA3C			LOC126860303			YWHAG
ANXA1	GTF2I			MIR574			ANXA1
EIF4A1	GPT2			GJB2			EIF4A1
ENO2	SUN2			IL7R			ENO2
GNB3	NEB			TNFSF10			GNB3
GPI	FCGR2A			PKHD1			GPI
HSP90B1	FDFT1			TMEM18			HSP90B1
MYH9	GTF2IRD1			KIT			MYH9
SMC3	CTSA			KIR2DS5			SMC3
TUBB4A	LIPE			TNNT2			TUBB4A
YWHAB	MYCN			ANGPTL6			YWHAB
YWHAZ	SPEN			TEK			YWHAZ
ACVR1B	TIMMDC1			MIR181D			ACVR1B
CFL1	IL1R1			CEP19			CFL1
DLST	SLC19A1			CRH			DLST
HP	NRAP			SACS			HP
MAP4K4	AVP			MIR196A1			MAP4K4
MYH10	NPR1			PRF1			MYH10
PRDX2	SACS			MT-TF			PRDX2
RPSA	AARS1			CYBB			RPSA
ACTC1	PLA2G6			HSPA1A			ACTC1
DPYSL2	HSPB2			DDIT3			DPYSL2
EWSR1	MIR204			ZDHHC24			EWSR1
LDHB	OXTR			CDH1			LDHB
PDIA3	HSPA4			POLG2			PDIA3
RPL10	CEP120			MT-TW			RPL10
RPL15	MBL2			IL18R1			RPL15
TRIM28	APP			PTGS1			TRIM28
VAPB	PGAP3			LHX1			VAPB
XRCC5	POLG2			GLRX5			XRCC5
CCT5	NAGA			FABP12			CCT5
DHX9	COL4A2			BRCA1			DHX9
DUT	CCDC39			AGMO			DUT
RPA2	INPP5E			CREBBP			RPA2
BANF1	PF4			MIR362			BANF1
CNBP	CTSD			LARS2			CNBP
RPL26	TRMU			SMAD3			RPL26
RPLP0	RAB3GAP2			SLC9A3			RPLP0
VAPA	COX20			DDAH2			VAPA
KHDRBS1	CLU			SLC27A1			KHDRBS1
LRPPRC	SOX4			PLEK			LRPPRC
RPL13A	TFAM			SULT1A3			RPL13A
RPS7	PKD2L2-DT			SDHA			RPS7
HNRNPL	DNM2			MYH14			HNRNPL
MAP4	NCOR1			SOST			MAP4
PROK2	NDE1			LRP2			PROK2
RPS13	CERNA3			ERBB2			RPS13
SNRPA	HMGCL			GRB10			SNRPA
YBX1	MICU1			F9			YBX1
CCT4	SRCAP			MIR485			CCT4
HMGN1	CDC42			EPHB4			HMGN1
ITIH3	KIAA0586			PTHLH			ITIH3
LPCAT2	G6PC3			PTGIS			LPCAT2
RPL34	LCAT			CDH23			RPL34
RPLP2	AHI1			MAPT			RPLP2
ALYREF	RCAN1			THBS2			ALYREF
CCT8	TIMP2			PPP1R3B			CCT8
MUC16	MIR590			UGT1A1			MUC16
SNRPD1	TALDO1			AFP			SNRPD1
SNRPD2	HBA2			MB			SNRPD2
HNRNPA3	MIR423			KCTD15			HNRNPA3
NGB	CCR5			COL2A1			NGB
NOLC1	SLC12A3			CSF3			NOLC1
PFN2	RUNX2			LOC126806252			PFN2
PLXNA4	SUMF1			UBASH3A			PLXNA4
RPL30	MMP14			STEAP4			RPL30
SNU13	SMYD1			CARS1			SNU13
TBC1D5	SLC30A5			MSBP1			TBC1D5
CCT6A	S100B			ATP7B			CCT6A
RPL38	RARB			MIR149			RPL38
RPS4X	VPS13A			KCNH2			RPS4X
SNRPC	CXADR			TFRC			SNRPC
USP44	CAPN3			SAR1B			USP44
CNTNAP4	C1QBP			BACH2			CNTNAP4
KSR2	HBG2			GNRH1			KSR2
RUFY1	PQBP1			MIR135A1			RUFY1
YTHDF3	F10			GPX7			YTHDF3
MYL6B	SOX18			GRN			MYL6B
SLC25A31	GJA4			P2RX7			SLC25A31
SNRPF	MT-ND2			RTL1			SNRPF
WBP11	MYH9			FGF8			WBP11
ABRAXAS2	DLAT			SERPINA6			ABRAXAS2
NACA	OXT			ANPEP			NACA
RPL36A	SLC25A13			SLC25A4			RPL36A
TEX264	SRA1			HLA-DMA			TEX264
ACTBL2	SCN1A			BMPR1A			ACTBL2
ERH	NEDD4L			TCF4			ERH
RUFY3	DVL3			HDAC9			RUFY3
RTL1	ZNF469			GPX2			RTL1
H2AC21	FLII			GPX5			H2AC21
ZNF706	SMARCB1			GPX6			ZNF706
KBTBD3	VIM			GFPT2			KBTBD3
KIAA1614	HSPA8			ALOX5			KIAA1614
SRSF8	PIGO			MIR129-1			SRSF8
TUBA4B	SUCLG1			IL1RAP			TUBA4B
IGKV1-5	PTX3			PKD2			IGKV1-5
IGLV3-19	DAG1			IFT74			IGLV3-19
VAMP8	CACNA1G			CTSD			VAMP8
NET1	ADSL			RAC1			NET1
OTUD4	ATP6AP2			FLNB			OTUD4
TRIM47	GLS			CELA3B			TRIM47
RBM47	STAT1			PROP1			RBM47
AIFM1	HYAL2			RUNX1			AIFM1
BRD4	IL17A			TRPV1			BRD4
PDCD1	AIFM1			NSD1			PDCD1
TARDBP	GCLM			ALPP			TARDBP
NDUFS7	SGO1			HLA-DRA			NDUFS7
CIAO1	PFKFB2			PALB2			CIAO1
LPIN2	TMEM94			NOS1AP			LPIN2
MEMO1	HEXB			TM6SF2			MEMO1
CIAO2A	ANK1			PRKACB			CIAO2A
OTUD1	ABHD5			MIR517A			OTUD1
LPIN3	CSF3			STAP1			LPIN3
RPPH1	CYP27A1			MIR369			RPPH1
TSPO	UFD1			TSHR			TSPO
RIPK1	MT-ND6			LHX4			RIPK1
NTRK1	VPS13B			SDHD			NTRK1
AGPS	SETD5			DUSP1			AGPS
HSP90AA1	HTR2A			KCNJ2			HSP90AA1
GATA3	TIMP4			CA2			GATA3
SHH	ALDH18A1			CCL3			SHH
CCNB1	TRNT1			TSC1			CCNB1
GSDMD	HTR2B			MIR330			GSDMD
TGFB2	MAOA			SP1			TGFB2
GFRA1	ANKS6			PDIA6			GFRA1
IL2	KIF6			FGA			IL2
PKN2	HNRNPA1			SIRT6			PKN2
UBR2	CEP19			CYP2C19			UBR2
MIR29B1	THBS4			CPQ			MIR29B1
MIR29B2	KIF20A			PCNT			MIR29B2
MIR153-1	TMEM216			PIGW			MIR153-1
MIR1228	PDE4D			UCN3			MIR1228
MIR153-2	COQ7			PRKACG			MIR153-2
MIR194-1	XYLT2			MET			MIR194-1
MIR572	LBR			CHEK2			MIR572
NFKBIA	MALAT1			RNPEPL1			NFKBIA
TRIM25	MDH2			ZFAND3			TRIM25
NQO1-AS1	MSTN			SLC37A4			NQO1-AS1
CXCR4	TRIM21			SCNN1G			CXCR4
MPO	PIGA			KITLG			MPO
ABCC1	WDR35			PDPK1			ABCC1
CASP6	PDE9A			SUFU			CASP6
TRPV1	GATM			ADD1			TRPV1
SPP1	CAVIN4			ADORA1			SPP1
HDAC10	UTS2R			LCT			HDAC10
KLF6	SLC40A1			PRKAB2			KLF6
EHHADH	ISCU			CREB3L3			EHHADH
GPX2	SST			DLL1			GPX2
PRMT3	TNFRSF1B			APOH			PRMT3
MIR21	QDPR			GPAM			MIR21
DLEU2	CLCNKB			EPHX2			DLEU2
MIR330	AGPAT2			SIK2			MIR330
MIR148A	ATRX			MIR499A			MIR148A
MIR148B	EDN3			MST1			MIR148B
MIR328	ARSA			C10orf67			MIR328
MIR369	GDNF			ADH1B			MIR369
DHRS4-AS1	BAX			OXA1L			DHRS4-AS1
MIR19B1	WRN			MIR675			MIR19B1
MIR376C	CD55			HMGA2			MIR376C
MIR374A	MIR133A1			BAX			MIR374A
MIR374B	SHMT2			ACOX1			MIR374B
MIR660	PPT1			S100A8			MIR660
ZNF561-AS1	ADAMTS17			TRH			ZNF561-AS1
MIR19B2	TIMP3			AP4B1-AS1			MIR19B2
MIR421	MIF			ITGB2			MIR421
ACAP2-IT1	CYBA			APTX			ACAP2-IT1
MIR374C	TNFSF4			PLCG1			MIR374C
BRAF	LGALS2			MIR30D			BRAF
CASP8	BIN1			ADRA2B			CASP8
ICAM1	SMARCA2			CSF2			ICAM1
MAPT	POPDC3			MIRLET7I			MAPT
ADORA2A	PIGN			PRDM16			ADORA2A
HK2	MAN2B1			PEX10			HK2
IDO1	CD4			BDKRB2			IDO1
UBE2L3	ODAD2			MIR19A			UBE2L3
GPX1	ADRB3			CCL20			GPX1
SPI1	MIR1-2			FADS2			SPI1
UBE2C	MRPS7			NDUFV2			UBE2C
DDIT4	AKT3			ALDH1A1			DDIT4
RNF31	PEX26			COL4A1			RNF31
SF3B2	PEX10			AQP9			SF3B2
IL4I1	SLC39A8			NOD2			IL4I1
SLC22A17	OBSL1			CASP8			SLC22A17
SNHG12	TNC			PRSS16			SNHG12
HOTAIR	DCAF8			XRCC1			HOTAIR
MIR149	NOX4			VHL			MIR149
MIR139	CDH5			CAPN3			MIR139
MIR182	DDC			CDIPT			MIR182
MIR138-1	WASHC5			FFAR2			MIR138-1
MIR146B	MYZAP			TERC			MIR146B
MIR23B	C3			UROD			MIR23B
MIR181A2	NKX2-1			HRC			MIR181A2
MIR181A1	MIR130A			MIR205			MIR181A1
MIR138-2	LEPR			AHI1			MIR138-2
MIR608	CD14			GPX4			MIR608
MIR873	TNFAIP3			TTPA			MIR873
MIR383	PC			ITGA2B			MIR383
MIR492	CHCHD10			CLU			MIR492
MIR576	PIGV			OPA1			MIR576
LINC00926	COQ8A			FGFR2			LINC00926
RUNX1-IT1	HIBCH			MSH2			RUNX1-IT1
MIR4715	HNF1A			ABCB1			MIR4715
MIR1276	FMR1			MIR199A2			MIR1276
MIR4423	RNASEH2C			ETV6			MIR4423
MIR609	CX3CL1			NOTCH3			MIR609
SPACA6-AS1	FKBP6			OGG1			SPACA6-AS1
LINC00538	SUFU			NTRK1			LINC00538
MIR1291	PPBP			AIFM1			MIR1291
CHEK2	DVL1			GPLD1			CHEK2
CFTR	COL6A2			ITGAX			CFTR
FGFR4	HLA-C			CD34			FGFR4
BCL2	EXT2			DGUOK			BCL2
FOXO1	MMEL1			BAMBI			FOXO1
SMARCA4	NDUFB8			TMEM67			SMARCA4
CDC42	PHGDH			ZIC2			CDC42
GNAS	UBR1			CNNM2			GNAS
CAD	PMS2			ABCG2			CAD
NLRP3	PDX1			VIP			NLRP3
VCP	GCH1			CTSH			VCP
CPS1	AFG3L2			HLA-G			CPS1
GRN	MIR199A1			ABCA4			GRN
MIF	GFAP			MIR92B			MIF
MUC1	BRCA1			ICOS			MUC1
HUWE1	PIEZO1			BAZ1B			HUWE1
IL1B	CTCF			NPAP1			IL1B
MALT1	PSMB8			CISD1			MALT1
OGT	NNT			MMP8			OGT
PPARGC1A	SOX10			PXDN			PPARGC1A
HADHB	GHR			PDCD1LG2			HADHB
HCFC1	SLC27A6			ATXN2			HCFC1
TXN	RFC2			KCNMA1			TXN
ABCA4	UQCRC2			KCNJ15			ABCA4
C1QBP	POPDC2			S100A9			C1QBP
FHL2	CYP17A1			CLDN16			FHL2
HTR1D	ALPK2			DNMT3A			HTR1D
KPNA2	NBAS			PTK2B			KPNA2
RPS6KB2	PRKN			ABCC9			RPS6KB2
FARSB	CYC1			CIDEA			FARSB
FKBP8	PDGFB			MIR382			FKBP8
KPNB1	XPNPEP3			AKR1B10			KPNB1
NNT	XIRP2			MIR501			NNT
RB1CC1	DYNC2LI1			MIR29B1			RB1CC1
RUVBL2	JARID2			CD14			RUVBL2
SLC13A3	PEX13			MIRLET7E			SLC13A3
ULK1	HS3ST1			STAT4			ULK1
ALOX12B	HLA-DPB1			DICER1			ALOX12B
CEACAM5	MIR182			OPA3			CEACAM5
COPA	PRKAA1			PDGFRB			COPA
COPB2	RPS19			MIR211			COPB2
CRY1	PEX3			SLC29A1			CRY1
DIAPH3	PSMC3			UBA5			DIAPH3
GUCY1A1	HCN2			ATF6B			GUCY1A1
MAD2L2	PRL			TGFBR1			MAD2L2
NLRP2	GPX3			HAVCR1			NLRP2
NOD1	MTPN			CD226			NOD1
RBBP4	MAPK3			KCNK17			RBBP4
RPS27A	PIK3R1			PTPRF			RPS27A
ARCN1	CYP2J2			FN3K			ARCN1
ASXL1	ITGB1			NPC1			ASXL1
BAMBI	MANBA			INSM2			BAMBI
CENPF	RAD21			IL5			CENPF
MYO9B	NDUFA8			CD44			MYO9B
PRMT7	TFRC			SUCLA2			PRMT7
RPS10	SHOX2			REG3A			RPS10
AHCYL1	LOC101927055			JAG1			AHCYL1
DNAJA1	DICER1			POLR3A			DNAJA1
EFTUD2	HLA-A			SMARCA4			EFTUD2
ID1	MSH6			FANCA			ID1
LTBR	LOC126806423			MIR152			LTBR
POLR2B	PEX11B			CX3CR1			POLR2B
PRPF8	TWIST1			ATP5F1B			PRPF8
SPAST	HSD17B4			ADCY1			SPAST
TNPO1	APOA2			SOX9			TNPO1
ALDH1L1	PLG			VEGFB			ALDH1L1
ALOX15B	NPHP1			RRM2B			ALOX15B
CBX5	PDHB			DKK1			CBX5
COPB1	PSMB9			ADCYAP1			COPB1
FGF6	FRAS1			CNBP			FGF6
MSRB3	XIRP1			NDUFS2			MSRB3
PDCD10	AQP2			COX5A			PDCD10
POLR2E	TAGLN			POU1F1			POLR2E
RBM10	CCBE1			IGFBP4			RBM10
RPS12	SLC24A3			SETX			RPS12
RPS23	TRAPPC11			PINK1			RPS23
TXNIP	ABCB7			MOG			TXNIP
ANO6	NAA10			PRRC2A			ANO6
BTN3A1	SQSTM1			COL4A5			BTN3A1
COPE	TRIT1			PLCD1			COPE
COPG1	PDLIM5			MAFB			COPG1
FAT1	HLA-DQA1			CLTRN			FAT1
HAT1	CPOX			FABP5			HAT1
HSPB6	PTGS1			TNNI3			HSPB6
ID3	ERBB4			MIR550A1			ID3
MAGED2	ETS1			NDUFS8			MAGED2
NLRP7	DCN			SNAP23			NLRP7
RBBP7	NPHP4			NDUFS1			RBBP7
TOMM20	SPRED2			PASK			TOMM20
ALDH1L2	DNAAF3			RFC2			ALDH1L2
PCMT1	KAT2B			KSR2			PCMT1
CMKLR1	PTGIS			SMAD2			CMKLR1
DLX2	OTC			CASP9			DLX2
DNAJA2	MT-TK			OFD1			DNAJA2
RCN2	GTF2IRD2			POLR2D			RCN2
RNF113A	STX1A			SAMHD1			RNF113A
RPS15	PEX12			LPIN2			RPS15
ASXL2	KMT2C			MTCH2			ASXL2
COPG2	SKIC2			NAT2			COPG2
NAP1L4	PRKCSH			CARTPT			NAP1L4
UBE2O	PGF			EGR1			UBE2O
ARMC5	LARS2			AQP3			ARMC5
FXYD6	GLI2			MIR106A			FXYD6
GOLGA4	HSP90AA1			ANXA2			GOLGA4
HCFC2	LRP8			LOC129391047			HCFC2
RPL24	LONP1			PECAM1			RPL24
SFXN3	UCN			NUCB2			SFXN3
FOXK2	TPM2			XYLT1			FOXK2
KLHDC2	PDP1			AMACR			KLHDC2
MUC20	CREB1			L1CAM			MUC20
RAB13	NCAM1			PLAUR			RAB13
SIGLEC9	FANCD2			CRY2			SIGLEC9
SNRPA1	ARID2			MYC			SNRPA1
GCN1	CHD3			SCAPER			GCN1
HOXC10	HLA-G			FGF19			HOXC10
LAMTOR5	CACNA1C-AS1			CCND1			LAMTOR5
NAP1L5	CYP27B1			ABCB4			NAP1L5
SPRR1A	AMT			ERBB4			SPRR1A
USP31	POMGNT2			ALK			USP31
DUSP26	PTK2			GATA2			DUSP26
FOXK1	MLXIPL			SBDS			FOXK1
LANCL2	NEK8			FFAR3			LANCL2
ANKHD1	ARL6			NDUFS7			ANKHD1
FOXI2	IFT81			MTR			FOXI2
FOXI3	DGUOK			SLC6A4			FOXI3
OTUD6A	NAMPT			EIF2AK4			OTUD6A
TRIM46	DAND5			SPARC			TRIM46
KCNQ1OT1	BSG			HPX			KCNQ1OT1
MALAT1	CUBN			TTN			MALAT1
MIR124-1	ERBB2			CASQ1			MIR124-1
MIR199B	SMARCE1			RXRA			MIR199B
MIR590	FGF9			ATP5MK			MIR590
MIR1306	AXIN1			CD3D			MIR1306
MIR532	KCNA7			TLR3			MIR532
MIR7-1	DGCR8			TLR9			MIR7-1
PAPPA-AS1	H3-3B			IL12A			PAPPA-AS1
MIR329-1	PPARD			SH2B1			MIR329-1
MIR502	P2RY12			LHX3			MIR502
LOXL1-AS1	SEC63			THRB			LOXL1-AS1
FAM225A	NSUN2			TBL2			FAM225A
LINC00426	PEX16			CHIT1			LINC00426
MT-TP	RPL11			CDH5			MT-TP
SCARNA10	FNIP1			TCF3			SCARNA10
TRP-AGG2-5	QRSL1			GBA1			TRP-AGG2-5
LINC01060	MIR483			PMP22			LINC01060
LINC01093	MDM2			HOTAIR			LINC01093
MIR329-2	SH3PXD2B			GTF2I			MIR329-2
UNC5B-AS1	TRPV4			PTPRD			UNC5B-AS1
LINC01004	HYDIN			MIR30C1			LINC01004
MAFG-AS1	TPP1			NDUFV1			MAFG-AS1
MIR4485	ABCD4			LOC101929710			MIR4485
TRP-AGG2-6	LEMD2			SOS1			TRP-AGG2-6
MIR1244-3	SIRT6			RHOA			MIR1244-3
EIF2AK3-DT	OTUD6B			ADAMTSL1			EIF2AK3-DT
	YWHAE			CALR
	PET100			VCP
	AOC3			PRSS2
	IL33			SOX17
	PPP3CA			ENO2
	VEGFB			PTGER4
	RNF207			CD2
	KLHL24			KEAP1
	NFE2L2			ZBED3
	CD46			XYLT2
	SMCHD1			SCNN1A
	IRX5			CX3CL1
	POMK			MAP2K6
	PARP1			PMS2
	CD8A			HAVCR2
	DACT1			PKD1
	MSH2			LGALS1
	SPECC1L			MUTYH
	MOGS			MIR361
	DNAAF5			TIMM8A
	FANCI			CYP7B1
	ATP7A			MYO7A
	GNB3			ZMIZ1
	AKAP13			PIK3R5
	SUCLA2			CELF1
	PYCR1			CXCL1
	CTNS			BTD
	RPL10			GALNT2
	CALCA			MIR16-2
	CCM2			MGP
	FANCG			MIR877
	TCTN2			FOXH1
	CYP3A4			CYP1A1
	SAMHD1			FH
	DPF2			PXDNL
	LOC107980440			MIR383
	PXDNL			ERCC2
	PRODH			FBP1
	CLPB			LOC129936399
	ITGA7			CTH
	ACHE			NPY2R
	LOC102723566			MIR301A
	NCF1			MIR185
	DLL1			GLUL
	TSHR			NPHP3
	GLI1			IL4R
	CCDC141			LOC129998967
	MYBPHL			EPCAM
	TAC1			GAS6
	EPCAM			LOX
	MTM1			OGA
	ATP7B			LOC128897170
	VARS2			CRYAA
	CYB5R3			HLA-DRB5
	ESR2			ACADM
	MIRLET7B			NRP1
	BTD			WDR11
	DHFR			GP1BA
	PRKACG			GNPDA2
	CLIP2			RFX3
	TXN			FANCG
	MAP3K5			RUNX2
	FANCB			GPX8
	TGFBR3			NTF3
	CDH23			BRIP1
	CCDC28B			EZH2
	ARF3			ATF4
	PTH			SNORD15A
	FANCE			CAST
	PSMA6			PROC
	ARSK			NTRK2
	APELA			WNT9B
	ALAS2			SDC4
	CTC1			ADAMTS13
	GCOM1			PBCA
	PAM16			RAD50
	TAF1A			BCS1L
	THBS2			CAV3
	PRKAB1			EPHX1
	FAT4			NES
	ERCC6			ZFAND6
	NEK1			VPS33B
	LRP5			HADHB
	B3GLCT			LINC01619
	HNF1B			LEPROT
	WDR19			IL27
	HS6ST1			ALAD
	FGF21			PROKR2
	PTPN22			FANCM
	ESS2			PSMA6
	KLF4			AP3S2
	LOC126806068			SSBP1
	MAP3K7			IL23R
	AMACR			APRT
	PDSS1			ADCY3
	GCLC			CRIPTO
	PRDM5			AQP1
	NPC1L1			SARS2
	KCNA3			RETNLB
	MIR144			P2RY12
	MIR30A			DARS2
	LIG3			CDON
	LIF			MLH1
	COX4I1			MIR208B
	SDHAF2			MT-TC
	PANK2			PLAU
	FBLN2			VPS13B
	FANCA			DNMT3B
	CLN6			MIR497
	ESCO2			OCRL
	MYO6			OXTR
	MTX2			C17orf78
	TPI1			MIR323A
	CHRNA1			HMBS
	CACNA1A			BAG3
	MT-TS1			ABO
	CPT1B			MTO1
	MMAB			C1QTNF3
	NEK9			CANX
	SCARB1			WWOX
	DLL4			ANK1
	DNAAF4			MADD
	CCND2			AQP5
	COL4A5			CTSF
	SCNN1B			MIOX
	CHD8			ARHGEF11
	GUCY1A1			TMEM70
	LMF1			CD1D
	NLRP3			RNASEH1
	KIF1B			CPB2
	PALB2			DHCR7
	ENO2			NFAT5
	BUD23			WNK1
	MET			MAP3K5
	ELP1			LIG4
	CHKA			CKM
	PEX14			GH2
	DYNC2I1			IL22
	TUG1			SLC16A13
	PTF1A			MYD88
	BAG5			USP8
	MVK			SRD5A2
	OGDH			COQ9
	IL1RL1			IGFBP5
	MIR132			INHBA
	EPHX2			SNORD44
	FGF12			SLC22A5
	ATP6V1E1			COL1A1
	PDHX			MIR452
	KCNAB2			PLIN2
	IFIH1			PTRH2
	LMBRD1			CXCL5
	DGCR5			MIR188
	HEY1			ANGPTL2
	UQCRQ			FKBP6
	ODAD1			ATP6V1B1
	HMBS			CXCL16
	FABP4			HEXB
	DST			AMH
	MPDU1			SMARCB1
	IMMT			ZNHIT3
	SNCA			LBR
	BCKDHB			MAEA
	ZFHX3			CFTR-AS1
	COX4I2			INSIG2
	CD68			NPTX2
	RAMP2			UBE3A
	CHRND			ZPR1
	IGFBP3			PRICKLE1
	MIR18A			SRP72
	FOXE3			FUT6
	COG7			SFRP4
	NDUFA13			GCDH
	ESPL1			TRPV4
	ADAMTSL4			MEST
	MAPK7			SLC25A19
	NT5E			MRGPRX1
	DPYD			CMA1
	TG			AMY1B
	BTK			HSP90B1
	UGT1A1			AGL
	PRDM6			MT-TI
	LOC126806425			NBN
	B4GALT1			IDH2
	IRS1			LRP1
	DSCAM			FMR1
	PNMT			ITGAL
	RBM8A			CORIN
	EBP			SMAD9
	VIP			BMPR2
	MIR379			HNF1A-AS1
	LOC114827850			CLIP2
	SLC25A12			SLC11A2
	ALDH3A2			ITGB1
	HTRA1			GFM2
	HEXA			MIR125B2
	IFT43			GCLC
	COQ8B			LRG1
	MIR29B1			FRMD3
	ATP6V1A			RHEB
	EOGT			TNFSF12
	PRKAA2			KCNJ8
	ROR2			IPW
	ADAMTS2			IFT88
	SRD5A3			NDUFAF2
	MIR451A			SLC2A10
	RYR3			OCA2
	ACO2			SCO2
	NFATC3			PRTN3
	SLC7A7			BTNL2
	MAX			CYP2J2
	ATP5F1D			MVK
	F12			NAGA
	IL13			TTC21B
	ASL			SELENOS
	APOC2			SIX2
	CDKN1A			TP53INP2
	LYRM4			SNCA
	JAG2			ROBO1
	FGF18			TRAF6
	KYNU			STIL
	FKBP14			EDNRB
	GP1BA			ARHGAP1
	JAM3			DISP1
	MT-ND4			AGK
	GAS1			DNA2
	COX7A2			MYOD1
	CRKL			HPRT1
	RAB23			TTC7A
	CACNA1H			NLRP5
	PIK3R2			EIF2AK2
	TPK1			DNAJC30
	ZNF423			AMY2B
	ACTN1			OSM
	TYMP			DEFB1
	ITGA2B			MAOA
	ADAM17			HPSE
	IL6R			SLC25A38
	AFF2			COX4I1
	FOXJ1			C1QTNF9
	CASP1			FCGR2A
	MIR27A			STAT2
	ITPKC			DBH
	TTC19			MPZ
	HNRNPK			GRAMD2B
	GLRX5			AQP4
	BRIP1			TRD-GTC9-1
	CRAT			CXCR4
	MSX2			WDR20
	FOXP3			NEFL
	ATP1A1			HDAC3
	PIEZO2			S100A12
	EXT1			LOC106804612
	CDIN1			LOC111674472
	PDE11A			MIR141
	TRPM6			ABHD5
	AKT2			UFC1
	MSTO1			IL1RAPL2
	LIFR			ITPR1
	GPHN			MIR128-2
	PCNA			MIR24-2
	RAD51C			CTBP1
	COL6A3			RB1
	GH1			IFNA1
	TMEM231			KLK1
	PSRC1			ESM1
	GM2A			IL23A
	FANCL			FLCN
	CHRNG			COX10
	FANCF			R3HDML
	TUFM			A2M
	DPM1			ARMC9
	PPOX			MIR107
	SLC26A4			RYR2
	GATA2			APOO
	SEC24C			PLAAT3
	RPS26			CDK5
	MFSD8			CBL
	AHSG			SKIC2
	TCF7L2			MIR503
	UQCRB			NOX1
	POR			PEX1
	DNA2			NGFR
	CRPPA			MITF
	MCM10			GAS1
	SLC16A1			FIG4
	B4GAT1			IARS2
	PGAP1			RET
	PEX19			PHOX2B
	AUTS2			CHEK1
	LOC112872301			MTRR
	DNAJB6			SERPINA3
	VIPAS39			GOSR2
	ALAD			ZBTB20
	PLCE1			NDUFS6
	CDKN1B			LIG1
	DISP1			TADA2A
	PXDN			ATP1A1
	SMN1			RECK
	POLR1A			NDN
	SLCO2A1			SCLT1
	TJP1			ATP2A1
	SETD2			CD1A
	MIR20A			COQ8A
	IFT80			PEX7
	KAT6A			NRG4
	THBS1			IDH1
	KCNJ1			RXRG
	EPHX1			SCO1
	MT-TS2			COL18A1
	ESM1			PYGL
	MCOLN1			RELA
	PALLD			TBX21
	BNIP3			ANXA1
	AGRN			APLNR
	SF3B2			ERCC1
	STK11			PHGDH
	IGFBP7			GLIS2
	MPI			NAA10
	FCN2			MRE11
	AGA			NSUN2
	ERCC4			EIF4H
	NR1H2			NR5A2
	ACAN			FOXRED1
	GANAB			GTF2IRD2
	MRPL39			RBP3
	NAXE			SCN10A
	SMARCD1			AKT3
	LOC130055718			TOR1A
	CLCNKA			NDUFAF5
	SRSF2			AQP11
	DVL2			FAS-AS1
	RNU4ATAC			EFEMP1
	DARS2			SIGMAR1
	MIR10A			BPGM
	PARVA			EPAS1
	RRAGD			FUZ
	AK2			MTPAP
	DDX3X			MSR1
	GALT			C11orf65
	PRDX1			PALLD
	CD59			GPHN
	COLQ			SYT9
	RMRP			ALAS2
	PON3			AQP10
	MAP3K3			IL6ST
	TGDS			XRCC2
	SON			PAX5
	STIM1			HULC
	SLC52A2			RPH3A
	STAT4			IKZF1
	SPG7			ATP2A2
	HNRNPA2B1			MIR652
	IL2RB			XPR1
	ALOX5			GAA
	GALNT11			DHFR
	HPRT1			MIR103A1
	HSPA1A			KLF2
	CANT1			PPIA
	KIDINS220			VARS1
	TTC21B			MICU1
	RELN			ADAR
	PDLIM1			PEX6
	GCG			MYL2
	INHBA			AFG3L2
	HAAO			KLF4
	THSD4			TRIM28
	CRIPTO			DDX52
	GOT2			LAMP2
	KCNA1			SFTPD
	SARDH			TRMU
	CALCRL			NNAT
	STAG2			NEGR1
	COQ5			SLC22A12
	SPOP			SCN5A
	GDAP1			ALDOB
	SMARCC2			CCDC28B
	MIR142			LTF
	FGF5			TCF7
	PINK1			VPS37D
	CHAT			MT-TV
	ERF			USP48
	GBA2			NF2
	IVD			LTB
	WNT11			ASAH1
	TAPT1			KIF5A
	CTSS			PROM1
	STK4			HSPA9
	VEZF1			DCN
	CXCR3			FOXA1
	CCDC65			LYRM4
	EMILIN1			IFNB1
	ADRA2A			UFSP1
	CAV2			CYP2C8
	AMPD3			ADAM10
	RARS2			TOP2B
	ATP2A1			MYT1L
	ODAD3			RYR1
	VPS33B			PFKFB2
	TINF2			HSD17B4
	MOCS2			PRKN
	FOXP2			MCF2L2
	SPTAN1			AXIN1
	PIK3CD			ERCC4
	MYL9			SLC39A8
	FREM2			EPOR
	OTX2			MT-TG
	SLC10A7			ILK
	RNASEH2B			PGM3
	MMAA			DDHD1
	ARL13B			GZMB
	APC			MS4A2
	ABCC2			ENSA
	APOH			CXCR3
	OXCT1			GALK1
	LPIN2			SUOX
	ARRB2			KLF1
	SKIC3			HSPG2
	AUH			KLK3
	BLK			SERAC1
	B9D1			SLC46A1
	LMBR1			LOC107133510
	PGAP2			TUFM
	FGF4			CKB
	NEK10			FUT2
	NDUFA4			IL18BP
	ALPL			MYH7
	SMARCAL1			SELENOP
	FGB			CHCHD10
	ALG9			ABCC6
	SH3BGR			SNORD116-1
	EDN2			TNFRSF11A
	MIR24-1			GNAI1
	ABCB4			FADD
	ITPR3			ICOSLG
	CYP3A5			FITM2
	HGD			SPTBN2
	AAR2			IL21
	KCNE4			FANCL
	GNPTG			SMPD1
	ATIC			KCNJ16
	CCND1			PEX14
	NFATC2			PDK1
	SARS2			PPM1D
	MLH1			PRKCSH
	DNAI2			MSH6
	CYP7A1			PDHX
	MATR3			IL21R
	ABCC4			SEMA4D
	PROX1			ARRB2
	BCKDHA			NDUFA1
	TCF4			NDUFAF1
	B9D2			TIMMDC1
	RPS7			TMEM126B
	RPS17			FREM2
	ATXN2			CCL4
	DNAJC30			BUB1B
	SFTPC			STAP2
	PRKCE			YARS2
	HES1			SLC4A4
	USP9X			TMPRSS6
	APOA4			IRAK4
	COG1			EIF2S1
	F2R			TMEM270
	MAN1B1			TINF2
	GATB			PDHA1
	RPS10			AQP12A
	MT-TH			PI4KA
	SIX5			KIF12
	GGCX			MIR1260A
	SETX			SPTLC2
	SUN1			MIR124-1
	BPTF			FLVCR1
	CLN8			DES
	FGF17			AP1S1
	TLR7			AHR
	AHDC1			NRG1
	HDAC5			ADA2
	HSPB8			POR
	ERCC2			GDAP1
	A2ML1			GLB1
	HOTTIP			PARP2
[truncated: 3,001 more rows]
